# Supplementary material for: The diaspora model for human migration
Source: PNAS Nexus. 2024 May 21;3(5):pgae178. doi: 10.1093/pnasnexus/pgae178 (PMC11107377; doi:10.1093/pnasnexus/pgae178)
Supplement: pgae178_Supplementary_Data [file pgae178_supplementary_data.zip]

Archive with 10 entries (10 files):
- PNASNEXUS-PNASNEXUS-2023-01187RR-s01.tex
- PNASNEXUS-PNASNEXUS-2023-01187RR-s02.bib
- PNASNEXUS-PNASNEXUS-2023-01187RR-s03.bst
- PNASNEXUS-PNASNEXUS-2023-01187RR-s04.cls
- PNASNEXUS-PNASNEXUS-2023-01187RR-s05.jpg
- PNASNEXUS-PNASNEXUS-2023-01187RR-s06.pdf
- PNASNEXUS-PNASNEXUS-2023-01187RR-s07.pdf
- PNASNEXUS-PNASNEXUS-2023-01187RR-s08.pdf
- PNASNEXUS-PNASNEXUS-2023-01187RR-s09.png
- PNASNEXUS-PNASNEXUS-2023-01187RR-s10.sty
