# Supplementary material for: The diaspora model for human migration
Source: PNAS Nexus. 2024 May 21;3(5):pgae178. doi: 10.1093/pnasnexus/pgae178 (PMC11107377; doi:10.1093/pnasnexus/pgae178)
Supplement: pgae178_Supplementary_Data [file pgae178_supplementary_data.zip › PNASNEXUS-PNASNEXUS-2023-01187RR-s01.tex]

\documentclass[9pt,twoside]{pnas-new}
% Use the lineno option to display guide line numbers if required.

\templatetype{pnassupportinginfo}
\usepackage{lineno}
\linenumbers
\title{The diaspora model for human migration}
\author{Rafael Prieto-Curiel, Ola Ali, Elma Dervic, Fariba Karimi, Elisa Omodei, Rainer St\"{u}tz, Georg Heiler, Yurij Holovatch}
\correspondingauthor{Rafael Prieto-Curiel \\E-mail: prieto-curiel@csh.ac.at}

\begin{document}

%% Comment out or remove this line before generating final copy for submission; this will also remove the warning re: "Consecutive odd pages found".

\maketitle

%% Adds the main heading for the SI text. Comment out this line if you do not have any supporting information text.
\subsection{Data description and observation}

%%% data description
{
The data corresponding to arrivals to Austria is provided in the \textbf{Complex Effects of Migration Patterns on Supply Capacities} project. Access to the data is restricted for security and privacy reasons, and only authorised users can view the data. For each person, the data includes their country of origin and the neighbourhood in which they have a registered residence. The data gives the location of the diaspora for each country at the postal code level. Data before November 26, 2022 (referred to as ``December'' in the manuscript) does not identify each arrival date. It gives the age, gender, residential status, and country of origin of $R = 1,466,113$ migrants in Austria. For 200 days, the majority of arrivals to the country were captured at the moment when a person registered their residence through a registration form known as the ``Meldezettel'' with the Bundesministerium für Inneres (Federal Ministry of the Interior) when they apply for some form of residence permit in the country. Visits planned for shorter periods (tourism) do not require registering and are not counted.  

Legally, migrants in Austria are classified according to their residence status. For example, migrants who plan to stay in the country for less than six months are classified as foreigners, but if they stay longer, they are classified as settled migrants with a residence permit. On the other hand, refugees fall under different classifications depending on their stage, for example, seeking asylum, approved or rejected. As of 14 June 2023, refugees cover only 13.72\% in our data (Table \ref{Migrant Classfications}). We apply the same analysis to all classifications. 

\begin{table}[ht!]
\centering
\begin{tabular}{l r r} 
 \hline
 \textbf{Migration Status}  & \textbf{Percentage} \\
 \hline
Settled migrant with a residence permit   & 54.30 \% \\
Foreigner      &  31.76\% \\
Entitled to asylum     & 10.78\% \\
Eligible for subsidiary protection      & 1.70\% \\
Approved asylum seeker   &  0.63\% \\
Displaced person      & 0.53\% \\
Humanitarian residence permit     &  0.08\% \\
Asylum seeker &  0.01\% \\
\hline
Other classifications & 0.21\% \\
 \hline
\end{tabular}
\caption{Migrants residential status as of 14 June 2023}
\label{Migrant Classfications}
\end{table}
}
\FloatBarrier

%%%% numbers on arrivals and table for Austria
{
The data contains information describing the nationality and residence of 1.46 million people from 192 countries. As of November 26, 2022, Austria has 1,542,349 registered migrants from 192 countries. Around 95\% disclosed the main addresses and are considered here. We analyse the arrivals for 263 days divided into two parts: 200 days to train and 63 days to test. Within the period of analysis that considers 200 days, there were $A = 111,244$ arrivals to the country, mainly from Ukraine, Romania, Germany and Syria. As of 14 June 2023 (after 200 days), around 75\% of arrivals are from 15 countries (Table \ref{ArrivalsTableSupp}). 

\begin{table}[ht!]
\centering
\begin{tabular}{l r r r} 
 \hline
 \textbf{Country of origin} & \textbf{Diaspora} & \textbf{Arrivals} & \textbf{Arrivals \%}\\
 \hline
Ukraine &   76,577 &  12,054 & 10.84\% \\
Romania &  102,314 &  11,065 &  9.95\% \\
Germany  &  115,913 &  10,064 &  9.05\% \\
Syria &   82,746 &   8,030 &  7.22\% \\
Hungary &   65,269 &   7,794 &  7.01\% \\
Croatia &   89,296 &   5,177 &  4.65\%\\
Turkey &  135,205 &   4,926 &  4.43\% \\
Serbia &  145,348 &   4,536 &  4.08\% \\
Bosnia and Herzegovina &  109,478 &   3,462 &  3.11\% \\
Afghanistan &   52,821 &   3,086 &  2.77\% \\
Bulgaria &   27,474 &   2,934 &  2.64\% \\
Poland &   42,580 &   2,787 &  2.51\% \\
Slovakia &   32,363 &   2,650 &  2.38\% \\
Russia &   41,013 &   2,508 &  2.25\% \\
Italy &   21,581 &   2,264 &  2.04\% \\
\hline
Other countries & 326,135& 27,907& 25.09\%\\
 \hline
 \textbf{Total}  &   1,466,113& 111,244& \textunderscore\\
 \hline
\end{tabular}
\caption{Top countries of origin in Austria, in descending order of arrivals within the observation period of 200 days. Only migrants with registered main addresses. We list countries with arrivals percentages above 2\%. The diaspora is the country's pre-existing population size - before November 26, 2022. }
\label{ArrivalsTableSupp}
\end{table}
\FloatBarrier
}

%%%% test for intensity and figure for the 8 top countries. TO THINK
{
We test whether a uniform daily arrival explains the observed number of migrants from the top countries of origin. A uniform daily arrival is not rejected for the top 12 countries. The observed arrivals fall within the modelled intervals (Figure \ref{IASupp}). We also test whether postal codes with a larger diaspora attracted more migrants. 
\begin{figure}[p]
\centering
\includegraphics[width=\textwidth]{FIGURES/Intensity_Assortativity_Supp.pdf}
\caption{\textbf{Intensity and assortativity of the top Diasporas.} The intensity of Arrivals in the 200 days of observation of the top eight diasporas in Austria (left). The assortativity of the arrivals of the top eight diasporas (right).}
\label{IASupp}
\end{figure}
\FloatBarrier
}


\subsection{Modelling intensity and assortativity}

%%%% here, go more formal in the Pois, Binomal, conditional and so on
{
Modelling intensity and assortativity separately enables the disentangling of the process with a minimal set of parameters. First, let $M_i(t)$ be the number of arrivals from country $i$ since time $t = 0$. We assume that $M_i(t) \,\,\, \sim \,\,\, \text{Pois}( \lambda_i t)$, so the expected number of arrivals during $t$ days is $\lambda_i t$. The Poisson distribution is frequently used to model discrete events (such as the number of arrivals) since it allows overlooking small perturbations or fluctuations and focuses on the more general picture, the daily arrivals. It depends on a single parameter, $\lambda_i$, known as the (daily) rate, which is the expected number of arrivals per day. 

Once a person decides to move to some country, they decide on a specific location, which can be as general as states or provinces or as particular as neighbourhoods. The person chooses location $j$ with probability $\pi_{ij}$. The destination, conditional on observing $m$ arrivals, can be considered a Multinomial distribution with $\nu$ options. The vector $\bar{\pi_i} = (\pi_{i1}, \pi_{i2}, \dots, \pi_{i \nu})$ captures the destination preferences for people from origin $i$. In particular, the decision of moving to destination $k$, with $k \in 1, 2, \dots, \nu$, is a Binomial distribution (with a probability of success $\pi_{ij}$ and with a probability of failure $1-\pi_{ij}$). Thus, the number of arrivals to destination $k$, conditional on observing $m$ arrivals, is given by
\begin{equation}
M_{ik}(t) | M_i(t) = m  \,\,\, \sim \,\,\,\text{Bin}(m, \pi_{ik}).
\end{equation}
It is possible to show that a Binomial distribution, conditional on a Poisson distribution, is also a Poisson distribution \cite{PrietoColombiaMobility}. It has a rate $\lambda_i \pi_{ik}$, which is the same rate but discounted by the probability $\pi_{ik}$. Thus, arrivals to destination $k$ are $M_{ik}(t) \,\,\, \sim \,\,\, \text{Pois}( \lambda_i \pi_{ik} t)$. Modelling intensity and assortativity separately enables the disentangling of the process with a minimal set of parameters.

%%% affect population does not change assortativity
{
The assortativity of the diaspora model of migration estimates that people from $i$ move to location $j$ with probability $\pi_{ij}  = R_{ij} / R_i$, where $R_{ij}$ is the diaspora size of country $i$ in location $j$, and $R_i = \sum_j R_{ij}$ is the total diaspora. After some period, $t$, the new diaspora will have size $R_{ij}' = R_{ij}(1 + B - D + I - O + \lambda)$, where $B$ is the birth rate, $D$ is the death rate, $I$ is the inflow due to internal movements, $O$ is the outflow due to internal movements, and $\lambda$ corresponds to the new arrivals. Assuming that the impact of internal migration of the diaspora is negligible (meaning that $I \approx O$), we get that $R_{ij}' = R_{ij}(1 + B - D + \lambda)$. Further, assuming that the birth and death rates are similar for all the diasporas (so $B \approx D$), we get that $R_i' = \sum_j R_{ij}'= R_{i}(1 + \lambda)$, so the total diaspora also changes size due to the arrival of people. Then, the assortativity impact, after some period is $\pi_{ij}' = R_{ij}' / R_{i}' = \pi_{ij}$, so it remains unchanged. Thus, the model conserves the distribution of the diaspora across destinations after the arrival of people is considered.
}
}


\subsection{Model comparison} 


In this section, we compare our model with the gravity model. The gravity model is one of the most prominent ways in which social mobility is analysed. The gravity model captures the impact of size at the origin and destination countries and their distance \cite{Gravity, GravityModel, MigrationLaws1885, stouffer1940intervening, jung2008gravity}. Gravity has been used, for example, to model trade between countries and cultural distances or frictions between distinct locations \cite{Gravity, GravityModel, barbosa2018human}. The gravity model, however, does not quantify the intensity of migration but gives only a description of the assortativity. One of the most significant drawbacks of the gravity model is that it does not consider any temporal dimension, so it only ranks destinations depending on their size. Unfortunately, the gravity model does not provide the expected arrivals of migrants or an analogy to our diaspora pull rate; thus, we do not include it in the intensity error calculations.


\subsubsection{Intensity}

%%%
{
To assess the error in the expected arrivals of migrants, we use the 200 days of observations to construct a daily pull rate for every country $\lambda_i$ (Equation 3) and predict the arrivals in the next nine weeks (63 days since 14 June 2023). We choose to have a time window in weeks instead of months because migration patterns and data registration go through a weekly cycle. We use two different approaches to calculating the intensity of migrants. The first approach is based on the arrival rate of country $i$ to the destination country. It is calculated using the cumulative daily arrival data. This approach is data intensive, requiring daily resolution of the historical diaspora arrival rate. It is expressed as $\lambda_i$ (shown in Figure 6 and Equation 3 in the manuscript). This approach can predict the observed arrivals with a margin of $\pm 0.17$ arrival per country per day (Table \ref{Tab:Intensity_Err}).

In the second approach, the arrival rate of any country to the destination is calculated by fitting the total arrivals from all countries of origin within time widow $t$. It uses equation 5 (in the manuscript). This approach is less data-intensive as it only requires the diaspora sizes at the beginning of the observation and the arrivals at a time $(t_0 + t)$. This calculation is expressed by $\rho$, shown in Figure 2 A (Left in the manuscript). We estimate the arrivals for all countries and find that using this method, our model can predict the observed arrivals with a margin of $\pm 0.32$ arrival per country per day. Thus, using $\rho_{Aus}$, we get almost twice the error. However, we can rely on fewer data points.

\begin{table}[ht!]
\centering
\begin{tabular}{lrrrrrr}
\hline
\textbf{Country} &  \textbf{$\lambda_i$} &       \textbf{Arrivals}& \textbf{Arr($\lambda_i$)} & \textbf{Arr($\rho_{Aus}$)} &\textbf{Err($\lambda_i$)} &\textbf{Err($\rho_{Aus}$)}\\
\hline
Ukraine &  68.48 &   3,106 & 4,314 &  1,842 & 1,459,264 & 1,597,696 \\
     Hungary &  65.46 &   3,264 & 4,124 &  1,519 &  739,600 & 3,045,025 \\
     Syria &  41.79 &   3,309 & 2,633 &  1,887 &  456,976 & 2,022,084 \\
     Germany &  66.18 &   3,579 & 4,170 &  2,618 &  349,281 &  923,521 \\
     Romania &  67.44 &   3,713 & 4,249 &  2,356 &  287,296 & 1,841,449 \\
     Slovakia &  26.59 &   1,180 & 1,675 &   728 &  245,025 &  204,304 \\
     Bosnia and Herzegovina &  31.05 &   1,462 & 1,956 &  2,347 &  24,4036 &  783,225 \\
     Serbia &  31.25 &   1,561 & 1,969 &  3,115 &  166,464 & 2,414,916 \\
     Bulgaria &  17.83 &    796 & 1,123 &   632 &  106,929 &   26,896 \\
     Italy &  17.30 &    833 & 1,090 &   496 &   66,049&  113,569 \\
\hline
All Countries & \textunderscore & 39,360 & 44,559 & 32,777 & 4,384,765& 15,312,703\\
\hline 
$\sqrt{\sum (E_r)^2}$ &  \textunderscore & \textunderscore &  \textunderscore &\textunderscore  & $\pm 0.17$ & $\pm 0.32$ \\
\hline
\end{tabular}
\caption{Top 10 errors comparisons of the observed and modelled arrivals where Arrivals are the observed arrivals, $\lambda_i$ is the daily pull rate of every country, $\rho_{Aus}$ is the daily pull rate of Austria, $\text{Arr}(\lambda_i)$ are the modelled arrivals using $\lambda_i$, $\text{Arr}(\rho_{Aus})$ are the modelled arrivals using $\rho_{Aus}$, $\text{Er}(\lambda_i)$ and $\text{Er}(\rho_{Aus})$ are the squared error of $\text{Arr}(\lambda_i)$ and $\text{Arr}(\rho_{Aus})$ respectively. The errors are ranked according to the squared error of $\lambda_i$, expressed as $\text{Er}(\lambda_i)$, in descending order for nine weeks (63 days). $\sqrt{\sum(\text{Er})^2}$ is the square root of the sum of the squared error averaged over 63 days of observation and 192 countries.}
\label{Tab:Intensity_Err}
\end{table}
\FloatBarrier
}

\subsubsection{Assortativity}

%%%% we define the error term
{
For a fixed period, a country of origin $i$ and destination $j$, we have modelled the flow $D_{ij}$ and compared it to the observed flow $M_{ij}$. We compute the mean square error as:
\begin{equation}\label{eq:TotalErr}
    \text{Er} = \sum_{i, j} \frac{(D_{ij} - M_{ij})^2}{\mu \nu},
\end{equation} 
where $\mu$ and $\nu$ are all the possible origins and destinations. The mean squared error can be used to compare distinct models, where a smaller error means better performance. 
}

%%% gravity model with figure
{
The gravity model assumes that destination $j$ with population $P_j$ attracts population depending on its size, so we consider its assortativity as $\pi^{g}_{ij} = f(P_j, D_{ij})$ for some function $f$ that takes the size of the destination and the distance between origin and destination. We construct a gravity model $\mathcal{G}$ such that once a person has decided to move to a country, they choose their destination depending on its size. Thus, we also consider that the destination is picked as a Multinomial distribution depending on its size. Formally, we assume that once $m$ people have moved from $i$, they will move to $j$ depending on its size, so $\pi^{\mathcal{G}}_{ij} = P_{j}^\alpha / \sum_j P_{j}^\alpha$, for some parameter $\alpha \geq 0$. We compare the diaspora and gravity models by comparing the mean square error (Figure \ref{ModelInfog}). 

\begin{figure}[p]
\centering
\includegraphics[width=\textwidth]{FIGURES/Figure1_2.png}
\caption{ \textbf{Gravity and Diaspora model descriptions.}. We divide migration into two components: intensity (related to the arrival of individuals) and assortativity (related to where migrants decide to go). The diaspora model of migration uses the size of the pre-existing population of a certain diaspora. The gravity model uses the total pre-existing population without accounting for diasporas and individual differences.}
\label{ModelInfog}
\end{figure}
\FloatBarrier
}

%%% compare grav vs hom RPC
{
We compare the diaspora and the gravity model by analysing only their assortativity. That is, we assume $m$ arrivals to some destination and distribute them depending on the assortativity of the model considered. We consider the sum of the squared error terms of each model (where a smaller error means that the model describes the assortativity of the arrivals more accurately). The difference between the error terms of the gravity and the diaspora models is enormous, particularly for the countries with the highest number of arrivals. For example, for arrivals from Germany, the gravity model has a squared error of 280.97, but the diaspora model has a squared error of 55.60. 
}

%%%% diaspora vs gravity for nationality w table
{
We use the error equation outlined in Equation \ref{eq:TotalErr} to calculate the error of each origin country for all destinations. We average the error over 100 simulations for both models and get the average per country (Table \ref{tab:Err_detailed_Countries}). In total, there are 192 countries and 2,221 possible destinations. 

\begin{table}[h!]
   \centering
  \begin{tabular}{lrr} 
  \hline
\textbf{Country} &      \textbf{Diaspora Model} &       \textbf{Gravity Model}\\
{} & \textbf{square error} & \textbf{square error}\\
\hline
Syria &   67.39 &  389.42 \\
Germany &   55.60 &  280.97 \\
Ukraine &   56.78 &  224.34 \\
Morocco &  185.32 &  184.17 \\
Romania &   39.36 &  150.83 \\
Serbia &   19.97 &  123.61 \\
Bulgaria &    8.59 &   91.35 \\
Croatia &   21.17 &   75.07 \\
Hungary &   20.59 &   44.21 \\
Poland &    8.19 &   44.14 \\
\hline
All Countries & 658.45 & 1,875.97\\
\hline 
$\text{Er}_r$ &  3.42 & 9.77\\
\hline
\end{tabular}
\caption{Error Comparison between the diaspora and the gravity model. We list the top 10 countries of origin for all postal codes, sorted in descending order according to the gravity model such that the Syria diaspora has the biggest gravity model error and the Poland diaspora has the lowest. $\text{Er}_r$ is the mean squared error.}
\label{tab:Err_detailed_Countries}
\end{table}
\FloatBarrier
}

%%%% diaspora vs gravity at the postal code w table
{
A crucial aspect of migration models is considering different geographic levels. For example, detecting the number of arrivals at the province level is critical since some provisions are frequently managed at that level (such as health or education). However, in smaller units such as cities and neighbourhoods, forecasting the number of migrants plays a critical role. One of the most significant weaknesses of the gravity model is that it cannot predict migration at the neighbourhood level. The gravity model has a squared error of 4,925.15 when we look at the arrivals to the 10th district of Vienna (Favoriten), but the diaspora model has a squared error of 500.76. Results show that the mean square error is 3.42 for the diaspora model but 9.77 for the gravity model. Thus, the average error of each destination for all countries is nearly three times bigger for the gravity model compared to the diaspora model (Table \ref{tab:Err_detailed postal}).


\begin{table}[ht!]
\centering
\begin{tabular}{lrr}
\hline
\textbf{Postal Code} &           \textbf{Diaspora Model} &       \textbf{Gravity Model}\\
{} & \textbf{squared error} & \textbf{squared error}\\
\hline
1100 &  500.76 & 4,925.15 \\
6020 &  393.12 & 2,288.01 \\
8020 &  211.23 & 1,104.15 \\
8055 &  912.89 &  950.74 \\
1030 &  138.67 &  859.40 \\
1020 &  110.07 &  806.55 \\
4880 &  764.52 &  788.96 \\
1160 &   97.56 &  754.73 \\
1120 &  161.68 &  618.12 \\
1200 &   90.19 &  488.60 \\
\hline
All Postal Codes & 7,616.84 & 21,700.769\\
\hline 
$\text{Er}_r$ &  3.42 & 9.77\\
\hline
\end{tabular}
\caption{Top 10 error comparison between the diaspora and the gravity model per postal code for all countries of origin, sorted in descending order according to the gravity model. The postal code 1100 (Favoriten, 9th district in Vienna) has the biggest gravity model error, and the postal code 1200 (Brigittenau, 20th district in Vienna) has the lowest. $\text{Er}_r$ is the mean squared error.}
\label{tab:Err_detailed postal}
\end{table}
\FloatBarrier
}


\subsection{International migration to the USA} 

%%% here also discuss the increasing number of migrants from South America and an extension of the model
{
We conducted our analysis of 387 USA metropolitan areas—Mets. We excluded movements to the countryside, and five metropolitan areas were added to the 2019 census. The census data also limits us to only eight diasporas where the migrants' countries of origin are classified: Asia, Europe, Central America, South America, Africa, the Caribbean Islands, North America, and Oceania. We use the census data from 2013 to 2018 to estimate the arrivals of our selected Mets in 2019. 
}

%%%% results USA with figure
{
The gravity model proves insufficient to predict the migration flows with underestimation in big metropolitan areas and overestimation in small metropolitan areas (Figure \ref{Us_AllMets}).

\begin{figure}[p]
\centering
\begin{center}
\includegraphics[width=\textwidth]{FIGURES/All Mets.pdf}
\caption{\textbf{USA Metropolis.} Results of the arrival flows of all the metropolitan areas 387 in the US. We plot the diaspora model estimates (pink), the gravity model estimates (grey) and the observed flows (blue). The sizes of the observations vary depending on the size of Met.}
\label{Us_AllMets}
\end{center}
\end{figure}
%\FloatBarrier
}

%%% table gravity diaspora
{
We use the observed total arrivals in both the diaspora and the gravity model, and we model the assortativity according to Met size in the case of the gravity model and according to average diaspora assortativity in the case of the diaspora model (Table \ref{tab:US_Arrival}).  

\begin{table}[ht!]
\centering
\begin{tabular}{lrrr}
\hline
\textbf{Met Name}  &  \textbf{Arrivals} &      \textbf{Gravity Model} &      \textbf{ Diaspora Model}  \\
\hline
  New York-Newark-Jersey City &    155,722 & 125,025.22 & 170,453.85  \\
     Los Angeles-Long Beach-Anaheim  &     99,989 &  85,882.89 &  98,584.74\\
     Chicago-Naperville-Elgin  &     54,275 &  61,604.83 &  56,617.11 \\
        Dallas-Fort Worth-Arlington &     55,590 &  47,356.62 &  50,547.42 \\
   Houston-The Woodlands-Sugar Land  &     71,303 &  44,491.35 &  65,255.46 \\
Washington-Arlington-Alexandria  &     74,449 &  40,127.31 &  76,847.79 \\
Miami-Fort Lauderdale-Pompano Beach  &     92,500 &  39,492.34 &  91,694.38 \\
Philadelphia-Camden-Wilmington  &     30,614 &  39,414.61 &  33,362.91 \\
   Atlanta-Sandy Springs-Alpharetta  &     36,869 &  37,973.96 &  34,408.14 \\
         Boston-Cambridge-Newton  &     54,319 &  31,350.37 &  52,575.47 \\
\hline
All Mets  &1,823,840 & 1,823,840 & 1,823,840
\end{tabular}
\caption{The observed arrivals of the biggest ten Metropolitan areas in the US in 2019 and their gravity and diaspora model estimates.}
\label{tab:US_Arrival}
\end{table}
\FloatBarrier
}


%%% table us errors
{
We compare the diaspora model results with the observed arrivals and gravity model results, and we show that the mean squared error of the gravity model is 19.3 times bigger than the diaspora model (Table \ref{tab:USErr}).

\begin{table}[ht!]
\centering
\begin{tabular}{lrr}
\hline
\textbf{Met Name} &         \textbf{Gravity Model} &       \textbf{Diaspora Model}\\
{} & \textbf{squared error} & \textbf{squared error}\\
\hline
  New York-Newark-Jersey City & 942,292,280.17 & 217,027,451.26 \\
     Los Angeles-Long Beach-Anaheim & 198,982,433.19 &   1,971,940.83 \\
     Chicago-Naperville-Elgin & 53,726,416.07 &   5,485,484.20 \\
        Dallas-Fort Worth-Arlington& 67,788,545.62 &  25,427,649.57 \\
   Houston-The Woodlands-Sugar Land & 718,864,340.74 &  36,572,692.26 \\
Washington-Arlington-Alexandria & 1,177,978,170.36 &   5,754,213.28 \\
Miami-Fort Lauderdale-Pompano Beach & 2,809,811,712.71 &    649,017.76 \\
Philadelphia-Camden-Wilmington & 77,450,653.74 &   7,556,509.42 \\
   Atlanta-Sandy Springs-Alpharetta & 1,220,942.69 &   6,055,836.33 \\
         Boston-Cambridge-Newton & 527,558,106.12 &   3,039,895.61 \\
\hline
All Mets   &9,314,104,678.92& 482,227,713.95 \\
\hline 
$\text{Er}_r$ & 3,008,431.74 & 155,758.30
\end{tabular}
\caption{The squared error of the gravity and the diaspora model in the ten biggest Metropolitan areas, $\text{Er}_r$ is the mean squared error calculated over all diasporas and Mets.} 
\label{tab:USErr}
\end{table}
}
\FloatBarrier

\bibliography{PNAS/Ref}

\end{document}
