# Supplementary material for: The diaspora model for human migration
Source: PNAS Nexus. 2024 May 21;3(5):pgae178. doi: 10.1093/pnasnexus/pgae178 (PMC11107377; doi:10.1093/pnasnexus/pgae178)
Supplement: pgae178_Supplementary_Data [file pgae178_supplementary_data.zip › PNASNEXUS-PNASNEXUS-2023-01187RR-s02.bib]

\begin{filecontents}{references.bib}

@article{UNReportMigration,
  title={Global migration: Demographic aspects and its relevance for development},
  author={Ronald {Skeldon}},
  journal={New York: United Nations},
  year={2013}
}

@misc{landau2020local,
  title={Local inclusion of migrants and refugees: A gateway to existing ideas, resources, and capacities for cities across the world},
  author={LB {Landau} and BM {Dodson} and J {Uhlmann}},
  year={2020},
  publisher={UN-Habitat}
}

@article{kaczan2020impact,
  title={The impact of climate change on migration: a synthesis of recent empirical insights},
  author={David J {Kaczan} and Jennifer {Orgill-Meyer}},
  journal={Climatic Change},
  volume={158},
  number={3-4},
  pages={281--300},
  year={2020},
  publisher={Springer}
}


@article{bettencourt2020demography,
  title={Demography and the emergence of universal patterns in urban systems},
  author={Lu{\'\i}s MA {Bettencourt} and Daniel {Z{\"u}nd}},
  journal={Nature Communications},
  volume={11},
  number={1},
  pages={4584},
  year={2020},
  publisher={Nature Publishing Group UK London}
}

@article{mcpherson2001birds,
  title={Birds of a feather: Homophily in social networks},
  author={McPherson, Miller and Smith-Lovin, Lynn and Cook, James M},
  journal={Annual Review of Sociology},
  volume={27},
  number={1},
  pages={415--444},
  year={2001},
  publisher={Annual Reviews 4139 El Camino Way, PO Box 10139, Palo Alto, CA 94303-0139, USA}
}

@book{bishop2009big,
  title={The big sort: Why the clustering of like-minded {A}merica is tearing us apart},
  author={Bill {Bishop}},
  year={2008},
  publisher={Houghton Mifflin Harcourt}, 
  address = {Boston, USA}
}


@article{motyl2014ideological,
  title={How ideological migration geographically segregates groups},
  author={Matt {Motyl} and Ravi {Iyer} and Shigehiro {Oishi} and  Sophie {Trawalter} and Brian A {Nosek}},
  journal={Journal of Experimental Social Psychology},
  volume={51},
  pages={1--14},
  year={2014},
  publisher={Elsevier}
}


@article{clark2008understanding,
  title={Understanding the social context of the {S}chelling segregation model},
  author={William AV {Clark} and Mark {Fossett}},
  journal={Proceedings of the National Academy of Sciences},
  volume={105},
  number={11},
  pages={4109--4114},
  year={2008},
  publisher={National Acad Sciences}
}


@article{SchellingSegregation,
  title={Dynamic models of segregation},
  author={Thomas C {Schelling}},
  journal={Journal of Mathematical Sociology},
  volume={1},
  number={2},
  pages={143--186},
  year={1971},
  publisher={Taylor \& Francis}
}

@article{zavodny1997welfare,
  title={{W}elfare and the {L}ocational {C}hoices of {N}ew {I}mmigrants},
  author={Madeline {Zavodny} and others},
  journal={Economic Review-Federal Reserve Bank of Dallas},
  pages={2--10},
  year={1997},
  publisher={Federal Reserve Bank of Dallas}
}
@article{nedelkoska2021role,
  title={The Role of the {D}iaspora in the Internationalization of the {C}olombian Economy},
  author={Ljubica {Nedelkoska} and Andre {Assumpcao} and Ana {Grisanti} and Matte {Hartog} and Julian Jakob {Hinz} and  Jessie {Lu} and  Daniela {Muhaj} and Eric {Protzer} and Annalee {Saxenian} and Ricardo {Hausmann}},
  journal={CID Faculty Working Paper Series},
  year={2021},
  publisher={Center for International Development at Harvard University}
}

@misc{WorldBankRemitsKnomad,
  title={Remittance inflows and Outward Remittances},
  author={Knomad, The World Bank},
  url = {https://www.knomad.org/data/remittances},
  institution={World Bank},
  address = {Washington, DC, USA},
  year={2023}
}


@book{UNDesa,
  title = {World Migration Report 2022},
  editors = {Marie {McAuliffe} and Anna {Triandafyllidou}},
  year = {2021},
  organization = {IOM},
  publisher = {International Organization for Migration},
  url = {\url{https://publications.iom.int/books/world-migration-report-2022}},
  address = {Geneva, Switzerland}
}


@article{simini2021deep,
  title={A deep gravity model for mobility flows generation},
  author={Filippo {Simini} and Gianni {Barlacchi} and Massimilano {Luca} and Luca {Pappalardo}},
  journal={Nature Communications},
  volume={12},
  number={1},
  pages={6576},
  year={2021},
  publisher={Nature Publishing Group UK London}
}

@misc{USCensus,
  author        = {U.S. Census Bureau},
  title         = {{Metro Area-to-Metro Area Migration Flows: 2010-2019; American Community Survey (ACS)}},
  howpublished  = {{U.S. Department of Commerce}},
  month         = {April},
  year          = {2023},
  note         = {Accessed March 2023}
}

@article{alis2021generalized,
  title={Generalized radiation model for human migration},
  author={Christian {Alis} and Erika Fille {Legara} and Christopher {Monterola}},
  journal={Scientific Reports},
  volume={11},
  number={1},
  pages={22707},
  year={2021},
  publisher={Nature Publishing Group UK London}
}

@article{liu2020universal,
  title={A universal opportunity model for human mobility},
  author={Er-Jian {Liu} and Xiao-Yong {Yan}},
  journal={Scientific Reports},
  volume={10},
  number={1},
  pages={1--10},
  year={2020},
  publisher={Nature Publishing Group}
}


@article{kluge2021evaluation,
  title={Evaluation and extension of the radiation model for internal migration},
  author={Lucas {Kluge} and Jacob {Schewe}},
  journal={Physical Review E},
  volume={104},
  number={5},
  pages={054311},
  year={2021},
  publisher={APS}
}

@article{keuschnigg2019urban,
  title={Urban scaling and the regional divide},
  author={Marc {Keuschnigg} and Selcan {Mutgan} and Peter {Hedstr{\"o}m}},
  journal={Science Advances},
  volume={5},
  number={1},
  pages={eaav0042},
  year={2019},
  publisher={American Association for the Advancement of Science}
}


@article{ABMCitySize,
  title={Size, connectivity, and tipping in spatial networks: Theory and empirics},
  author={Yuri {Mansury} and J.K. {Shin}},
  journal={Computers, Environment and Urban Systems},
  volume={54},
  pages={428--437},
  year={2015},
  publisher={Elsevier}
}


@article{verbavatz2020growth,
  title={The growth equation of cities},
  author={Vincent {Verbavatz} and Marc {Barthelemy}},
  journal={Nature},
  volume={587},
  number={7834},
  pages={397--401},
  year={2020},
  publisher={Nature Publishing Group}
}

@article{jung2008gravity,
  title={Gravity model in the {K}orean highway},
  author={Woo-Sung {Jung} and Fengzhong {Wang} and H Eugene {Stanley}},
  journal={EPL (Europhysics Letters)},
  volume={81},
  number={4},
  pages={48005},
  year={2008},
  publisher={IOP Publishing}
}

@article{PrietoColombiaMobility,
  title={Mobility between {C}olombian cities is predominantly repeat and return migration},
  author={Rafael {Prieto-Curiel} and Mauricio {Qui{\~n}ones Dom{\'\i}nguez} and Eduardo {Lora} and Neave {O'Clery}},
  journal={Computers, Environment and Urban Systems},
  volume={94},
  pages={101774},
  year={2022},
  publisher={Elsevier}
}


@article{kery2010hierarchical,
  title={Hierarchical modelling and estimation of abundance and population trends in metapopulation designs},
  author={Marc {Kery} and Andrew J {Royle}},
  journal={Journal of Animal Ecology},
  volume={79},
  number={2},
  pages={453--461},
  year={2010},
  publisher={Wiley Online Library}
}

@article{beyer2022gravity,
  title={Gravity models do not explain, and cannot predict, international migration dynamics},
  author={Robert M {Beyer} and Jacob {Schewe} and Hermann {Lotze-Campen}},
  journal={Humanities and Social Sciences Communications},
  volume={9},
  number={1},
  pages={1--10},
  year={2022},
  publisher={Palgrave}
}

@article{philbrik1973short,
  title={A short history of the development of the gravity model},
  author={AT {Philbrik}},
  journal={Australian Road Research},
  volume={5},
  number={4},
  year={1973}
}


@article{alexander2020combining,
  title={Combining social media and survey data to nowcast migrant stocks in the {U}nited {S}tates},
  author={Monica {Alexander} and Kivan {Polimis} and Emilio {Zagheni}},
  journal={Population Research and Policy Review},
  pages={1--28},
  year={2020},
  publisher={Springer}
}

@article{fiorio2021analyzing,
  title={Analyzing the effect of time in migration measurement using georeferenced digital trace data},
  author={Lee {Fiorio} and Emilio {Zagheni} and Guy {Abel} and Johnathan {Hill} and Gabriel {Pestre} and Emmanuel {Letouz{\'e}} and Jixuan {Cai}},
  journal={Demography},
  volume={58},
  number={1},
  pages={51--74},
  year={2021},
  publisher={Duke University Press}
}

@article{gao2021using,
  title={Using agent-based modeling in routine dynamics research: a quantitative and content analysis of literature},
  author={Dehua {Gao} and Aliakbar {Akbaritabar}},
  journal={Review of Managerial Science},
  pages={1--30},
  year={2021},
  publisher={Springer}
}

@book{long1988migration,
  title={Migration and residential mobility in the {U}nited {S}tates},
  author={Larry {Long}},
  year={1988},
  address= {New York, USA},
  publisher={Russell Sage Foundation}
}

@article{bailey1989getting,
  title={Getting on your bike: what difference does a migration history make?},
  author={Adrian J {Bailey}},
  journal={Tijdschrift voor Economische en Sociale Geografie},
  volume={80},
  number={5},
  pages={312--317},
  year={1989}
}

@article{bell1996often,
  title={How often do {A}ustralians move? Alternative measures of population mobility},
  author={Martin {Bell}},
  journal={Journal of the Australian Population Association},
  volume={13},
  number={2},
  pages={101--124},
  year={1996},
  publisher={Springer}
}

@article{bernard2017levels,
  title={Levels and patterns of internal migration in {E}urope: A cohort perspective},
  author={Aude {Bernard}},
  journal={Population Studies},
  volume={71},
  number={3},
  pages={293--311},
  year={2017},
  publisher={Taylor \& Francis}
}

@article{bernard2019migration,
  title={Migration in {C}hina: A cohort approach to understanding past and future trends},
  author={Aude {Bernard} and Martin {Bell} and Yu {Zhu}},
  journal={Population, Space and Place},
  volume={25},
  number={6},
  pages={e2234},
  year={2019},
  publisher={Wiley Online Library}
}


@article{bernard2021migration,
  title={Is Migration a Learned Behavior? Understanding the Impact of Past Migration on Future Migration},
  author={Aude {Bernard} and Francisco {Perales}},
  journal={Population and Development Review},
  year={2021},
  publisher={Wiley Online Library}
}

@article{bernard2020does,
  title={Does moving in childhood and adolescence affect residential mobility in adulthood? An analysis of long-term individual residential trajectories in 11 {E}uropean countries},
  author={Aude {Bernard} and Sergi {Vidal}},
  journal={Population, Space and Place},
  volume={26},
  number={1},
  pages={e2286},
  year={2020},
  publisher={Wiley Online Library}
}

@article{cattaneo2020multiple,
  title={Multiple moves and return migration within developing countries: A comparative analysis},
  author={Andrea {Cattaneo} and Sherman {Robinson}},
  journal={Population, Space and Place},
  volume={26},
  number={7},
  pages={e2335},
  year={2020},
  publisher={Wiley Online Library}
}

@article{coulter2016re,
  title={Re-thinking residential mobility: Linking lives through time and space},
  author={Rory {Coulter} and Maarten {van Ham} and Allan M {Findlay}},
  journal={Progress in Human Geography},
  volume={40},
  number={3},
  pages={352--374},
  year={2016},
  publisher={SAGE Publications Sage UK: London, England}
}

@article{davanzo1981repeat,
  title={Repeat migration, information costs, and location-specific capital},
  author={Julie {DaVanzo}},
  journal={Population and Environment},
  volume={4},
  number={1},
  pages={45--73},
  year={1981},
  publisher={Springer}
}

@article{davanzo1981return,
  title={Return and other sequences of migration in the {U}nited {S}tates},
  author={Julie S {DaVanzo} and Peter A {Morrison}},
  journal={Demography},
  volume={18},
  number={1},
  pages={85--101},
  year={1981},
  publisher={Springer}
}

@article{falkingham2016residential,
  title={Residential mobility across the life course: Continuity and change across three cohorts in {B}ritain},
  author={Jane {Falkingham} and Jo {Sage} and Juliet {Stone} and Athina {Vlachantoni}},
  journal={Advances in Life Course Research},
  volume={30},
  pages={111--123},
  year={2016},
  publisher={Elsevier}
}

@article{goldstein1954repeated,
  title={Repeated migration as a factor in high mobility rates},
  author={Sidney {Goldstein}},
  journal={American Sociological Review},
  volume={19},
  number={5},
  pages={536--541},
  year={1954},
  publisher={JSTOR}
}

@article{goldstein1964extent,
  title={The extent of repeated migration: An analysis based on the {D}anish population register},
  author={Sidney {Goldstein}},
  journal={Journal of the American Statistical Association},
  volume={59},
  number={308},
  pages={1121--1132},
  year={1964},
  publisher={Taylor \& Francis}
}

@article{greenwood1997internal,
  title={Internal migration in developed countries},
  author={Michael J {Greenwood}},
  journal={Handbook of Population and Family Economics},
  volume={1},
  pages={647--720},
  year={1997},
  publisher={Elsevier}
}

@article{morrison1971chronic,
  title={Chronic movers and the future redistribution of population: a longitudinal analysis},
  author={Peter A {Morrison} },
  journal={Demography},
  volume={8},
  number={2},
  pages={171--184},
  year={1971},
  publisher={Duke University Press}
}

@article{morrison2016loss,
  title={Loss aversion and duration of residence},
  author={Philip S {Morrison} and William AV {Clark}},
  journal={Demographic Research},
  volume={35},
  pages={1079--1100},
  year={2016},
  publisher={JSTOR}
}

@article{myers1999residential,
  title={Residential mobility as a way of life: Evidence of intergenerational similarities},
  author={Scott M {Myers}},
  journal={Journal of Marriage and the Family},
  pages={871--880},
  year={1999},
  publisher={JSTOR}
}

@article{newbold1997primary,
  title={Primary, return and onward migration in the {US} and {C}anada: Is there a difference?},
  author={K Bruce {Newbold}},
  journal={Papers in Regional Science},
  volume={76},
  number={2},
  pages={175--198},
  year={1997},
  publisher={Wiley Online Library}
}

@article{newbold2001counting,
  title={Counting migrants and migrations: Comparing lifetime and fixed-interval return and onward migration},
  author={K Bruce {Newbold}},
  journal={Economic Geography},
  volume={77},
  number={1},
  pages={23--40},
  year={2001},
  publisher={Wiley Online Library}
}

@article{newbold2001return,
  title={Return and onwards migration in {C}anada and {A}ustralia: Evidence from fixed interval data},
  author={K Bruce {Newbold} and Martin {Bell}},
  journal={International Migration Review},
  volume={35},
  number={4},
  pages={1157--1184},
  year={2001},
  publisher={Wiley Online Library}
}

@article{poulain2013central,
  title={Central population registers as a source of demographic statistics in {E}urope},
  author={Michel {Poulain} and Anne {Herm} and Roger {Depledge}},
  journal={Population},
  volume={68},
  number={2},
  pages={183--212},
  year={2013},
  publisher={INED}
}

@article{pourcher1966essai,
  title={Un essai d'analyse par cohorte de la mobilit{\'e} g{\'e}ographique et professionnelle},
  author={Guy {Pourcher}},
  journal={Population (French edition)},
  pages={357--378},
  year={1966},
  publisher={JSTOR}
}

@article{stovel2004residential,
  title={Residential trajectories: The use of sequence analysis in the study of residential mobility},
  author={Katherine {Stovel} and Marc {Bolan}},
  journal={Sociological Methods \& Research},
  volume={32},
  number={4},
  pages={559--598},
  year={2004}
}

@article{thomas2016modelling,
  title={Modelling the duration of residence and plans for future residential relocation: A multilevel analysis},
  author={Michael J {Thomas} and John CH {Stillwell} and Myles I {Gould}},
  journal={Transactions of the Institute of British Geographers},
  volume={41},
  number={3},
  pages={297--312},
  year={2016},
  publisher={Wiley Online Library}
}

@article{rees2017impact,
  title={The impact of internal migration on population redistribution: An international comparison},
  author={Philip {Rees} and Martin {Bell} and Marek {Kupiszewski} and Dorota {Kupiszewska} and Philipp {Ueffing} and Aude {Bernard} and Elin {Charles-Edwards} and John {Stillwell}},
  journal={Population, Space and Place},
  volume={23},
  number={6},
  pages={e2036},
  year={2017},
  publisher={Wiley Online Library}
}

@article{song2010modelling,
  title={Modelling the scaling properties of human mobility},
  author={Chaoming {Song} and Tal {Koren} and Pu {Wang} and Albert-L{\'a}szl{\'o} {Barab{\'a}si}},
  journal={Nature Physics},
  volume={6},
  number={10},
  pages={818--823},
  year={2010},
  publisher={Nature Publishing Group}
}

@article{glasgow2012rural,
  title={Rural ageing in the {U}nited {S}tates: Trends and contexts},
  author={Nina {Glasgow} and David L {Brown}},
  journal={Journal of Rural Studies},
  volume={28},
  number={4},
  pages={422--431},
  year={2012},
  publisher={Elsevier}
}

@article{recchi2021global,
  title={The global visa cost divide: How and why the price for travel permits varies worldwide},
  author={Ettore {Recchi} and Emanuel {Deutschmann} and Lorenzo {Gabrielli} and Nodira {Kholmatova}},
  journal={Political Geography},
  volume={86},
  pages={102350},
  year={2021},
  publisher={Elsevier}
}

@inproceedings{kim2020digital,
  title={Digital footprints of international migration on {T}witter},
  author={Jisu {Kim} and Alina {S{\^\i}rbu} and Fosca {Giannotti} and Lorenzo {Gabrielli}},
  booktitle={International Symposium on Intelligent Data Analysis},
  pages={274--286},
  year={2020},
  organization={Springer}
}

@article{schlapfer2021universal,
  title={The universal visitation law of human mobility},
  author={Markus {Schl{\"a}pfer} and Lei {Dong} and Kevin {O’Keeffe} and Paolo {Santi} and Michael {Szell} and Hadrien {Salat} and Samuel {Anklesaria} and Mohammad {Vazifeh} and Carlo {Ratti} and Geoffrey B {West}},
  journal={Nature},
  volume={593},
  number={7860},
  pages={522--527},
  year={2021},
  publisher={Nature Publishing Group}
}

@article{rocha2021global,
  title={The global migration network of sex-workers},
  author={Luis EC {Rocha} and Petter {Holme} and Claudio DG {Linhares}},
  journal={arXiv preprint arXiv:2107.02633},
  year={2021}
}


@article{zufferey2021many,
  title={The many forms of multiple migrations: Evidence from a sequence analysis in {S}witzerland, 1998 to 2008},
  author={Jonathan {Zufferey} and Ilka {Steiner} and Didier {Ruedin}},
  journal={International Migration Review},
  volume={55},
  number={1},
  pages={254--279},
  year={2021},
  publisher={SAGE Publications Sage CA: Los Angeles, CA}
}

@article{kleinepier2015life,
  title={Life paths of migrants: A sequence analysis of {P}olish migrants’ family life trajectories},
  author={Tom {Kleinepier} and Helga AG {de Valk} and Ruben {van Gaalen}},
  journal={European Journal of Population},
  volume={31},
  number={2},
  pages={155--179},
  year={2015},
  publisher={Springer}
}


@article{kerr2018job,
  title={Job flows, worker flows and churning in {S}outh {A}frica},
  author={Andrew {Kerr}},
  journal={South African Journal of Economics},
  volume={86},
  pages={141--166},
  year={2018},
  publisher={Wiley Online Library}
}

@article{hong2021measuring,
  title={Measuring inequality in community resilience to natural disasters using large-scale mobility data},
  author={Boyeong {Hong} and Bartosz J {Bonczak} and Arpit {Gupta} and Constantine E {Kontokosta}},
  journal={Nature Communications},
  volume={12},
  number={1},
  pages={1--9},
  year={2021},
  publisher={Nature Publishing Group}
}

@article{kraemer2020mapping,
  title={Mapping global variation in human mobility},
  author={Moritz UG {Kraemer} and Adam {Sadilek} and Qian {Zhang} and Nahema A {Marchal} and Gaurav {Tuli} and Emily L {Cohn} and Yulin {Hswen} and T Alex {Perkins} and David L {Smith} and Robert C {Reiner} and others},
  journal={Nature Human Behaviour},
  volume={4},
  number={8},
  pages={800--810},
  year={2020},
  publisher={Nature Publishing Group}
}


@article{petrongolo2019gender,
  title={The gender gap in employment and wages},
  author={Barbara {Petrongolo}},
  journal={Nature Human Behaviour},
  volume={3},
  number={4},
  pages={316--318},
  year={2019},
  publisher={Nature Publishing Group}
}

@techreport{costinot2016large,
  title={How large are the gains from economic integration? Theory and evidence from {US} agriculture, 1880-1997},
  author={Arnaud {Costinot} and Dave {Donaldson}},
  year={2016},
  institution={National Bureau of Economic Research}
}

@article{costinot2012goods,
  title={What goods do countries trade? A quantitative exploration of {R}icardo's ideas},
  author={Arnaud {Costinot} and Dave {Donaldson} and Ivana {Komunjer}},
  journal={The Review of Economic Studies},
  volume={79},
  number={2},
  pages={581--608},
  year={2012},
  publisher={Oxford University Press}
}

@article{donaldson2016railroads,
  title={Railroads and {A}merican economic growth: A “market access” approach},
  author={Dave {Donaldson} and Richard {Hornbeck}},
  journal={The Quarterly Journal of Economics},
  volume={131},
  number={2},
  pages={799--858},
  year={2016},
  publisher={MIT Press}
}


@article{donaldson2018railroads,
  title={Railroads of the {R}aj: Estimating the impact of transportation infrastructure},
  author={Dave {Donaldson}},
  journal={American Economic Review},
  volume={108},
  number={4-5},
  pages={899--934},
  year={2018}
}


@article{marshall2018mathematical,
  title={Mathematical models of human mobility of relevance to malaria transmission in {A}frica},
  author={John M {Marshall} and Sean L {Wu} and Samson S {Kiware} and Micky {Ndhlovu} and Andr{\'e} Lin {Ou{\'e}draogo} and Mahamoudou B {Tour{\'e}} and Hugh J {Sturrock} and Azra C {Ghani} and Neil M {Ferguson} and others},
  journal={Scientific Reports},
  volume={8},
  number={1},
  pages={1--12},
  year={2018},
  publisher={Nature Publishing Group}
}

@article{de2017selection,
  title={Selection in initial and return migration: Evidence from moves across {S}panish cities},
  author={Jorge {De la Roca}},
  journal={Journal of Urban Economics},
  volume={100},
  pages={33--53},
  year={2017},
  publisher={Elsevier}
}

@article{maharjan2012rural,
  title={Do rural women who stay behind benefit from male out-migration? A case study in the hills of {N}epal},
  author={Amina {Maharjan} and Siegfried {Bauer} and Beatrice {Knerr}},
  journal={Gender, Technology and Development},
  volume={16},
  number={1},
  pages={95--123},
  year={2012},
  publisher={Taylor \& Francis}
}

@article{krohnert2012gender,
  title={Gender-Specific Migration from {E}astern to {W}estern {G}ermany: Where Have All the Young Women Gone?},
  author={Steffen {Kr{\"o}hnert} and Sebastian {Vollmer}},
  journal={International Migration},
  volume={50},
  number={5},
  pages={95--112},
  year={2012},
  publisher={Wiley Online Library}
}

@article{albert2020labor,
  title={The Labor Market Impact of Immigration: Job Creation vs. Job Competition},
  author={Christoph {Albert}},
  journal={American Economic Journal: Macroeconomics},
  year={2021}
}

@article{geyer1996expanding,
  title={Expanding the theoretical foundation of differential urbanization},
  author={Hermanus {Geyer}},
  journal={Tijdschrift voor Economische en Sociale Geografie},
  volume={87},
  number={1},
  pages={44--59},
  year={1996},
  publisher={Wiley Online Library}
}

@article{plane2009ties,
  title={Ties that no longer bind? The patterns and repercussions of age-articulated migration},
  author={David A {Plane} and Jason R {Jurjevich}},
  journal={The Professional Geographer},
  volume={61},
  number={1},
  pages={4--20},
  year={2009},
  publisher={Taylor \& Francis}
}

@article{plane2005migration,
  title={Migration up and down the urban hierarchy and across the life course},
  author={David A {Plane} and Christopher J {Henrie} and Marc J {Perry}},
  journal={Proceedings of the National Academy of Sciences},
  volume={102},
  number={43},
  pages={15313--15318},
  year={2005},
  publisher={National Acad Sciences}
}

@article{bell2015internal,
  title={Internal migration and development: Comparing migration intensities around the world},
  author={Martin {Bell} and Elin {Charles-Edwards} and Philipp {Ueffing} and John {Stillwell} and Marek {Kupiszewski} and Dorota {Kupiszewska}},
  journal={Population and Development Review},
  volume={41},
  number={1},
  pages={33--58},
  year={2015},
  publisher={Wiley Online Library}
}

@article{rogers1988age,
  title={Age patterns of elderly migration: an international comparison},
  author={Andrei {Rogers}},
  journal={Demography},
  volume={25},
  number={3},
  pages={355--370},
  year={1988},
  publisher={Springer}
}

@article{plane1993demographic,
  title={Demographic influences on migration},
  author={David A {Plane}},
  journal={Regional Studies},
  volume={27},
  number={4},
  pages={375--383},
  year={1993},
  publisher={Taylor \& Francis Group}
}

@article{massey1999dynamics,
  title={The dynamics of mass migration},
  author={Douglas S {Massey} and Rene M {Zenteno}},
  journal={Proceedings of the National Academy of Sciences},
  volume={96},
  number={9},
  pages={5328--5335},
  year={1999},
  publisher={National Acad Sciences}
}

@article{lucas1997internal,
  title={Internal migration in developing countries},
  author={Robert EB {Lucas}},
  journal={Handbook of Population and Family Economics},
  volume={1},
  pages={721--798},
  year={1997},
  publisher={Elsevier}
}


@article{rogers1981model,
  title={Model migration schedules},
  author={Andrei {Rogers} and Luis J {Castro}},
  year={1981},
  journal = {International Institute for Applied Systems Analysis (IIASA)},
  publisher={RR-81-030}
}

@article{arce2011migracion,
  title={La migraci{\'o}n de retorno desde {E}stados {U}nidos hacia el {E}stado de {M}{\'e}xico: oportunidades y retos},
  author={Jaciel {Arce Montoya} and Renato {Salas Alfaro} and Jos{\'e} Antonio {Sober{\'o}n Mora}},
  journal={Cuadernos Geogr{\'a}ficos},
  number={49},
  volume = {1},
  pages={153--178},
  year={2011},
  publisher={Universidad de Granada}
}

@incollection{macedo2020gender,
  title={Gender Patterns of Human Mobility in {C}olombia: Reexamining {R}avenstein’s Laws of Migration},
  author={Mariana {Macedo} and Laura {Lotero} and Alessio {Cardillo} and Hugo {Barbosa} and Ronaldo {Menezes}},
  booktitle={Complex Networks XI},
  pages={269--281},
  year={2020},
  publisher={Springer}
}


@article{sirbu2020human,
  title={Human migration: the big data perspective},
  author={Alina {S{\^\i}rbu} and Gennady {Andrienko} and Natalia {Andrienko} and Chiara {Boldrini} and Marco {Conti} and Fosca {Giannotti} and Riccardo {Guidotti} and Simone {Bertoli} and Jisu {Kim} and Cristina Ioana {Muntean} and others},
  journal={International Journal of Data Science and Analytics},
  pages={1--20},
  year={2020},
  publisher={Springer}
}


@article{gauvin2019gender,
  title={Gender gaps in urban mobility},
  author={Laetitia {Gauvin} and Michele {Tizzoni} and Simone {Piaggesi} and Andrew {Young} and Natalia {Adler} and Stefaan {Verhulst} and Leo {Ferres} and Ciro {Cattuto}},
  number = 1,
  volume = 11,
  journal={Humanities and Social Sciences Communications},
  year={2020}
}

@article{fussell2010cumulative,
  title={The cumulative causation of international migration in {L}atin {A}merica},
  author={Elizabeth {Fussell}},
  journal={The Annals of the American Academy of Political and Social Science},
  volume={630},
  number={1},
  pages={162--177},
  year={2010},
  publisher={Sage Publications Sage CA: Los Angeles, CA}
}

@article{rhee2011levy,
  title={On the {L}evy-walk nature of human mobility},
  author={Injong {Rhee} and Minsu {Shin} and Seongik {Hong} and Kyunghan {Lee} and Seong Joon {Kim} and Song {Chong}},
  journal={IEEE/ACM transactions on networking},
  volume={19},
  number={3},
  pages={630--643},
  year={2011},
  publisher={IEEE}
}


@article{schneider1959gravity,
  title={Gravity models and trip distribution theory},
  author={Morton {Schneider} },
  journal={Papers in Regional Science},
  volume={5},
  number={1},
  pages={51--56},
  year={1959},
  publisher={Wiley Online Library}
}

@article{stouffer1940intervening,
  title={Intervening opportunities: a theory relating mobility and distance},
  author={Samuel A {Stouffer}},
  journal={American Sociological Review},
  volume={5},
  number={6},
  pages={845--867},
  year={1940},
  publisher={JSTOR}
}

@article{schneider2013unravelling,
  title={Unravelling daily human mobility motifs},
  author={Christian M {Schneider} and Vitaly {Belik} and Thomas {Couronn{\'e}} and Zbigniew {Smoreda} and Marta C {Gonz{\'a}lez}},
  journal={Journal of The Royal Society Interface},
  volume={10},
  number={84},
  pages={20130246},
  year={2013},
  publisher={The Royal Society}
}


@article{pumain2013theoretical,
  title={Theoretical principles in interurban simulation models: a comparison},
  author={Denise {Pumain} and Lena {Sanders}},
  journal={Environment and Planning A},
  volume={45},
  number={9},
  pages={2243--2260},
  year={2013},
  publisher={SAGE Publications Sage UK: London, England}
}

@article{haag1992interurban,
  title={Interurban migration and the dynamics of a system of cities: 1. The stochastic framework with an application to the {F}rench urban system},
  author={G{\"u}nter {Haag} and M {Munz} and D {Pumain} and L {Sanders} and T {Saint-Julien}h},
  journal={Environment and Planning A},
  volume={24},
  number={2},
  pages={181--198},
  year={1992},
  publisher={SAGE Publications Sage UK: London, England}
}


@article{eeckhout2014spatial,
  title={Spatial sorting},
  author={Jan {Eeckhout} and Roberto {Pinheiro} and Kurt {Schmidheiny}},
  journal={Journal of Political Economy},
  volume={122},
  number={3},
  pages={554--620},
  year={2014},
  publisher={University of Chicago Press Chicago, IL}
}

@article{combes2010estimating,
  title={Estimating agglomeration effects with history, geology, and wordker fixed effects},
  author={Combes, PP and Duranton, G and Gobillon, L and Roux, S},
  journal={The Economics of Agglomeration, Nationla Bureau of Economic Research, Cambridge, MA},
  year={2010}
}

@article{moretti1999social,
  title={Social networks and migrations: Italy 1876--1913},
  author={Moretti, Enrico},
  journal={International Migration Review},
  volume={33},
  number={3},
  pages={640--657},
  year={1999},
  publisher={SAGE Publications Sage CA: Los Angeles, CA}
}

@incollection{moretti2004human,
  title={Human capital externalities in cities},
  author={Moretti, Enrico},
  booktitle={Handbook of regional and urban economics},
  volume={4},
  pages={2243--2291},
  year={2004},
  publisher={Elsevier}
}

@techreport{moretti2010local,
  title={Local labor markets},
  author={Moretti, Enrico},
  year={2010},
  institution={National Bureau of Economic Research}
}

@article{glaeser2010complementarity,
  title={The complementarity between cities and skills},
  author={Glaeser, Edward L and Resseger, Matthew G},
  journal={Journal of Regional Science},
  volume={50},
  number={1},
  pages={221--244},
  year={2010},
  publisher={Wiley Online Library}
}

@article{glaeser2001cities,
  title={Cities and skills},
  author={Glaeser, Edward L and Mare, David C},
  journal={Journal of labor economics},
  volume={19},
  number={2},
  pages={316--342},
  year={2001},
  publisher={The University of Chicago Press}
}

@article{roca2017learning,
  title={Learning by working in big cities},
  author={Jorge {De La Roca} and Diego {Puga}},
  journal={The Review of Economic Studies},
  volume={84},
  number={1},
  pages={106--142},
  year={2017},
  publisher={Oxford University Press}
}


@article{barbosa2018human,
  title={Human mobility: Models and applications},
  author={Hugo {Barbosa} and Marc {Barthelemy} and Gourab {Ghoshal} and Charlotte R {James} and Maxime {Lenormand} and Thomas {Louail} and Ronaldo {Menezes} and Jos{\'e} J {Ramasco} and Filippo {Simini} and Marcello {Tomasini}},
  journal={Physics Reports},
  volume={734},
  pages={1--74},
  year={2018},
  publisher={Elsevier}
}

@article{pappalardo2018data,
  title={Data-driven generation of spatio-temporal routines in human mobility},
  author={Luca {Pappalardo} and Filippo {Simini}},
  journal={Data Mining and Knowledge Discovery},
  volume={32},
  number={3},
  pages={787--829},
  year={2018},
  publisher={Springer}
}

@article{james2018zipf,
  title={Zipf's and {T}aylor's laws},
  author={Charlotte {James} and Sandro {Azaele} and Amos {Maritan} and Filippo {Simini}},
  journal={Physical Review E},
  volume={98},
  number={3},
  pages={032408},
  year={2018},
  publisher={APS}
}

@article{pappalardo2016modelling,
  title={Modelling individual routines and spatio-temporal trajectories in human mobility},
  author={Luca {Pappalardo} and Filippo {Simini}},
  journal={arXiv preprint arXiv},
  volume={1607},
  year={2016}
}

@article{simini2019testing,
  title={Testing {H}eaps’ law for cities using administrative and gridded population data sets},
  author={Filippo {Simini} and Charlotte {James}},
  journal={EPJ Data Science},
  volume={8},
  number={1},
  pages={1--13},
  year={2019},
  publisher={SpringerOpen}
}

@article{simini2019human,
  title={Human Mobility from theory to practice: Data, Models and Applications},
  author={Filippo {Simini} and Gianni {Barlacchi} and Roberto {Pellungrini} and Luca {Pappalardo}},
  year={2019}
}

@article{park2019global,
  title={Global labor flow network reveals the hierarchical organization and dynamics of geo-industrial clusters in the world economy},
  author={Jaehyuk {Park} and Ian {Wood} and Elise {Jing} and Azadeh {Nematzadeh} and Souvik {Ghosh} and Michael {Conover} and Yong-Yeol {Ahn}},
  journal={arXiv preprint arXiv:1902.04613},
  year={2019}
}

@article{aguayo2010globalization,
  title={Globalization and formal sector migration in {B}razil},
  author={Ernesto {Aguayo-Tellez} and Marc-Andreas {Muendler} and Jennifer P {Poole}},
  journal={World development},
  volume={38},
  number={6},
  pages={840--856},
  year={2010},
  publisher={Elsevier}
}

@article{davanzo1980repeat,
  title={Repeat migration in the {U}nited {S}tates: who moves back and who moves on?},
  author={Julie {DaVanzo}},
  year={1980},
  publisher={WP-80-158}
}

@article{kanbur2005migration,
  title={Migration selectivity and the evolution of spatial inequality},
  author={Ravi {Kanbur} and Hillel {Rapoport}},
  journal={Journal of Economic Geography},
  volume={5},
  number={1},
  pages={43--57},
  year={2005},
  publisher={Oxford University Press}
}


@article{DEVADOSS2016193,
title = "The power law distribution for lower tail cities in {I}ndia",
journal = "Physica A: Statistical Mechanics and its Applications",
volume = "442",
pages = "193 - 196",
year = "2016",
issn = "0378-4371",
doi = "https://doi.org/10.1016/j.physa.2015.09.016",
url = "http://www.sciencedirect.com/science/article/pii/S0378437115007438",
author = "Stephen {Devadoss} and Jeff {Luckstead} and Diana {Danforth} and Sherzod {Akhundjanov}",
}


@article{AHUNDJANOV2019120944,
title = "Gibrat’s law for {CO}2 emissions",
journal = "Physica A: Statistical Mechanics and its Applications",
volume = "526",
pages = "120944",
year = "2019",
issn = "0378-4371",
doi = "https://doi.org/10.1016/j.physa.2019.04.180",
url = "http://www.sciencedirect.com/science/article/pii/S0378437119305904",
author = "Behzod B. {Ahundjanov} and Sherzod B. {Akhundjanov}"
}

@article{PopGrowth,
  title={Laws of population growth},
  author={Hern{\'a}n D {Rozenfeld} and Diego {Rybski} and Jos{\'e} S {Andrade} and Michael {Batty} and H Eugene {Stanley} and Hern{\'a}n A {Makse} },
  journal={Proceedings of the National Academy of Sciences},
  volume={105},
  number={48},
  pages={18702--18707},
  year={2008},
  publisher={National Academy of Sciences}
}


@article{duque2015spmorph,
  title={sp{M}orph: An exploratory space-time analysis tool for describing processes of spatial redistribution},
  author={Juan C {Duque} and Xinyue {Ye} and David C {Folch}},
  journal={Papers in Regional Science},
  volume={94},
  number={3},
  pages={629--651},
  year={2015},
  publisher={Wiley Online Library}
}


@article{ChinaDataBeijing,
    author = {Tingting  {Liu} AND Hong {Feng} AND Elizabeth {Brandon}},
    journal = {PLOS ONE},
    publisher = {Public Library of Science},
    title = {Would you like to leave {B}eijing, {S}hanghai, or {S}henzhen? An empirical analysis of migration effect in {C}hina},
    year = {2018},
    month = {08},
    volume = {13},
    url = {https://doi.org/10.1371/journal.pone.0202030},
    pages = {1-20},
      number = {8},
    doi = {10.1371/journal.pone.0202030}
}


@article{ChinaInternalProvince,
    author = {Xingna Nina {Zhang} and Wenfei Winnie  {Wang} and Richard {Harris} and George {Leckie} },
    title = "{Analysing inter-provincial urban migration flows in {C}hina: A new multilevel gravity model approach}",
    journal = {Migration Studies},
    year = {2018},
    month = {07},    
    issn = {2049-5846},
    doi = {10.1093/migration/mny026},
    url = {https://doi.org/10.1093/migration/mny026},
    eprint = {http://oup.prod.sis.lan/migration/advance-article-pdf/doi/10.1093/migration/mny026/25333022/mny026.pdf},
}


@article{rodriguez2018internal,
  title={How is internal migration reshaping metropolitan populations in {L}atin {A}merica? A new method and new evidence},
  author={Jorge {Rodr{\'\i}guez-Vignoli} and Francisco {Rowe}},
  journal={Population Studies},
  volume={72},
  number={2},
  pages={253--273},
  year={2018},
  publisher={Taylor \& Francis}
}


@article{backman2018career,
  title={Career trajectories and outcomes of forced migrants in {S}weden: Self-employment, employment or persistent inactivity?},
  author={Mikaela {Backman} and Esteban {Lopez} and Francisco {Rowe}},
  journal={Small Business Economics},
  year={2018}
}


@article{bernard2017comparing,
  title={Comparing internal migration across the countries of {L}atin {A}merica: A multidimensional approach},
  author={Aude {Bernard} and Francisco {Rowe} and Martin {Bell}  and Philipp {Ueffing} and Elin {Charles-Edwards}},
  journal={PLOS ONE},
  volume={12},
  number={3},
  pages={e0173895},
  year={2017},
  publisher={Public Library of Science}
}

@article{ioannides2003zipf,
  title={Zipf’s law for cities: an empirical examination},
  author={Yannis M {Ioannides} and Henry G {Overman}},
  journal={Regional Science and Urban Economics},
  volume={33},
  number={2},
  pages={127--137},
  year={2003},
  publisher={Elsevier}
}


@article{qi2017circular,
  title={Circular visualization of {C}hina’s internal migration flows 2010--2015},
  author={Wei {Qi} and Guy J {Abel} and Raya {Muttarak} and Shenghe {Liu}},
  journal={Environment and Planning A: Economy and Space},
  volume={49},
  number={11},
  pages={2432--2436},
  year={2017},
  publisher={SAGE Publications Sage UK: London, England}
}


@article{lu2016migration,
  title={Migration in the {P}eople's {R}epublic of {C}hina},
  author={Ming {Lu} and Yiran {Xia}},
  year={2016},
  publisher={ADBI Working Paper 593}
}

@book{ruhs2013price,
  title={The price of rights: Regulating international labor migration},
  author={ Martin {Ruhs}},
  year={2013},
  publisher={Princeton University Press}
}

@techreport{dustmann2019free,
  title={Free Movement, Open Borders and the Global Gains from Labor Mobility},
  author={ Christian {Dustmann} and Ian {Preston} and others},
  year={2019},
  institution={Centre for Research and Analysis of Migration (CReAM), Department of Economics, UCL}
}

@incollection{dustmann2015selective,
  title={Selective out-migration and the estimation of immigrants’ earnings profiles},
  author={Christian {Dustmann} and Joseph-Simon {G{\"o}rlach}},
  booktitle={Handbook of the Economics of International Migration},
  volume={1},
  pages={489--533},
  year={2015},
  publisher={Elsevier}
}


@article{dustmann2016impact,
  title={The impact of immigration: Why do studies reach such different results?},
  author={Christian {Dustmann} and Uta {Sch{\"o}nberg} and Jan {Stuhler}},
  journal={Journal of Economic Perspectives},
  volume={30},
  number={4},
  pages={31--56},
  year={2016}
}

@article{dustmann2007racial,
  title={Racial and economic factors in attitudes to immigration},
  author={Christian {Dustmann} and Ian P {Preston}},
  journal={The BE Journal of Economic Analysis \& Policy},
  volume={7},
  number={1},
  year={2007},
  publisher={De Gruyter}
}


@article{ruhs2016rights,
  title={The rights of migrant workers: Economics, politics and ethics},
  author={Martin {Ruhs}},
  journal={International Labour Review},
  volume={155},
  number={2},
  pages={281--296},
  year={2016},
  publisher={Wiley Online Library}
}

@article{ruhs2019can,
  title={Can labor immigration work for refugees?},
  author={Martin {Ruhs}},
  journal={Current History},
  volume={118},
  pages={22--28},
  year={2019},
  publisher={Current history}
}

@article{lee2018hierarchical,
  title={Hierarchical burst model for complex bursty dynamics},
  author={Byoung-Hwa {Lee} and Woo-Sung {Jung}  and Hang-Hyun {Jo}},
  journal={Physical Review E},
  volume={98},
  number={2},
  pages={022316},
  year={2018},
  publisher={APS}
}

@article{hong2019gravity,
  title={Gravity model explained by the radiation model on a population landscape},
  author={Inho {Hong} and Woo-Sung {Jung} and Hang-Hyun {Jo}},
  journal={PLOS ONE},
  volume={14},
  number={6},
  pages={e0218028},
  year={2019},
  publisher={Public Library of Science}
}

@article{carr2009population,
  title={Population and deforestation: why rural migration matters},
  author={David {Carr}},
  journal={Progress in Human Geography},
  volume={33},
  number={3},
  pages={355--378},
  year={2009},
  publisher={SAGE Publications Sage UK: London, England}
}


@incollection{DemographicTransition,
  title={Demographic transition},
  author={Ansley J {Coale}},
  booktitle={Social Economics},
  pages={16--23},
  year={1989},
  publisher={Springer}
}


@article{cangiano2010uk,
  title={{UK} data sources on international migration and the migrant population: a review and appraisal},
  author={Alessio {Cangiano}},
  journal={COMPAS Research Resource Paper},
  year={2010}
}


@article{masucci2013gravity,
  title={Gravity versus radiation models: On the importance of scale and heterogeneity in commuting flows},
  author={A Paolo {Masucci} and Joan {Serras} and Anders {Johansson} and Michael {Batty}},
  journal={Physical Review E},
  volume={88},
  number={2},
  pages={022812},
  year={2013},
  publisher={APS}
}

@article{batty1972calibration,
  title={The calibration of gravity, entropy, and related models of spatial interaction},
  author={Michael {Batty} and S. {Mackie}},
  journal={Environment and Planning A},
  volume={4},
  number={2},
  pages={205--233},
  year={1972},
  publisher={SAGE Publications Sage UK: London, England}
}


@article{dennett2010internal,
  title={Internal migration in {B}ritain, 2000--01, examined through an area classification framework},
  author={Adam {Dennett} and John {Stillwell} },
  journal={Population, Space and Place},
  volume={16},
  number={6},
  pages={517--538},
  year={2010},
  publisher={Wiley Online Library}
}

@article{dennett2008population,
  title={Population turnover and churn: enhancing understanding of internal migration in {B}ritain through measures of stability},
  author={Adam {Dennett} and John {Stillwell} },
  journal={Population trends},
  number={134},
  pages={24},
  year={2008},
  publisher={Office of Public Sector Information}
}


@article{dennett2013multilevel,
  title={A multilevel spatial interaction modelling framework for estimating interregional migration in {E}urope},
  author={Adam {Dennett} and Alan {Wilson}},
  journal={Environment and Planning A},
  volume={45},
  number={6},
  pages={1491--1507},
  year={2013},
  publisher={SAGE Publications Sage UK: London, England}
}

@article{dennett2012estimating,
  title={Estimating flows between geographical locations: ‘get me started in’ spatial interaction modelling},
  author={Adam {Dennett}},
  journal={Technical report},
  year={2012},
  publisher={Citeseer}
}

@article{rees2009review,
  title={A review of migration statistics literature},
  author={P {Rees} and J {Stillwell} and P {Boden} and A {Dennett}},
  journal={Migration Statistics: The Way Ahead},
  pages={53--102},
  year={2009},
  publisher={UKSA: London}
}


@book{dennett2010understanding,
  title={Understanding internal migration in {B}ritain at the start of the 21st century},
  author={Adam {Dennett}},
  year={2010},
  publisher={University of Leeds}
}


@incollection{dennett21stCentury,
  title={Internal migration patterns by age and sex at the start of the 21st century},
  author={Adam {Dennett} and John {Stillwell}},
  booktitle={Technologies for Migration and Commuting Analysis: Spatial Interaction Data Applications},
  pages={153--174},
  year={2010},
  publisher={IGI Global}
}

@article{dennett2014quantifying,
  title={Quantifying the effects of economic and labour market inequalities on inter-regional migration in {E}urope--a policy perspective},
  author={Adam {Dennett}},
  journal={Applied Spatial Analysis and Policy},
  volume={7},
  number={1},
  pages={97--117},
  year={2014},
  publisher={Springer}
}

@incollection{stillwell2011monitoring,
  title={Monitoring who moves where: Information systems for internal and international migration},
  author={John {Stillwell} and Peter {Boden} and Adam {Dennett}},
  booktitle={Population Dynamics and Projection Methods},
  pages={115--140},
  year={2011},
  publisher={Springer}
}


@techreport{chauvin2018gender,
  title={Gender-Segmented Labor Markets and the Effects of Local Demand Shocks},
  author={Juan Pablo {Chauvin}},
  year={2018},
  institution={Inter-American Development Bank}
}


@book{AgeOfMigration,
  title={The age of migration: International population movements in the modern world},
  author={Stephen {Castles} and Hein {De Haas} and Mark J {Miller} },
  year={2014},
  publisher={Palgrave Macmillan}, 
address = {London, UK}
}


@misc{instituto2014encuesta,
  title={Encuesta Nacional de la Din{\'a}mica Demogr{\'a}fica 2014 {ENADID}},
  author={Instituto Nacional de Estad{\'\i}stica y Geograf{\'\i}a},
  year={2014},
  publisher={Consejo Nacional de la Poblaci{\'o}n Ciudad de M{\'e}xico}
}


@article{koser2009migration,
  title={Why migration matters},
  author={Khalid {Koser}},
  journal={Current History},
  volume={108},
  number={717},
  pages={147},
  year={2009},
  publisher={Current History, Inc.}
}


@article{zelinsky1971hypothesis,
  title={The hypothesis of the mobility transition},
  author={Wilbur {Zelinsky} },
  journal={Geographical Review},
  pages={219--249},
  year={1971},
  publisher={JSTOR}
}

@article{toole2015tracking,
  title={Tracking employment shocks using mobile phone data},
  author={Jameson L {Toole} and Yu-Ru {Lin}  and Erich {Muehlegger} and Daniel {Shoag} and Marta C {Gonz{\'a}lez} and David {Lazer}},
  journal={Journal of The Royal Society Interface},
  volume={12},
  number={107},
  pages={20150185},
  year={2015},
  publisher={The Royal Society}
}


@article{shutters2018urban,
  title={Urban occupational structures as information networks: The effect on network density of increasing number of occupations},
  author={Shade T {Shutters} and Jos{\'e} {Lobo} and Rachata {Muneepeerakul} and Deborah {Strumsky} and Charlotta {Mellander}  and Matthias {Brachert} and Teresa {Farinha} and Luis MA {Bettencourt} },
  journal={PLOS ONE},
  volume={13},
  number={5},
  pages={e0196915},
  year={2018},
  publisher={Public Library of Science}
}


@techreport{coscia2015report,
  title={Report on the Poblacion Flotante of {B}ogota},
  author={Michele {Coscia} and Frank {Neffke} and Eduardo {Lora} and others},
  year={2015},
  institution={Center for International Development at Harvard University}
}


@article{neffke2017coworker,
  title={Coworker complementarity},
  author={Frank {Neffke} },
  year={2017}
}


@article{hausmann2016workforce,
  title={The workforce of pioneer plants},
  author={Ricardo {Hausmann} and Frank {Neffke}},
  year={2016},
  journal = {Papers in Evolutionary Economic Geography (PEEG)},
  publisher={HKS Working Paper}
}


@article{neffke2016mobility,
  title={The mobility of displaced workers: How the local industry mix affects job search strategies},
  author={Frank {Neffke} and Anne {Otto} and Cesar {Hidalgo} and others},
  journal={Utrecht University, Section of Economic Geography},
  year={2016}
}


@article{bettencourt2014professional,
  title={Professional diversity and the productivity of cities},
  author={Lu{\'\i}s MA {Bettencourt} and  Horacio {Samaniego} and Hyejin {Youn} },
  journal={Scientific Reports},
  volume={4},
  pages={5393},
  year={2014},
  publisher={Nature Publishing Group}
}


@article{balland2018complex,
  title={Complex Economic Activities Concentrate in Large Cities},
  author={Pierre Alexandre {Balland} and Cristian {Jara-Figueroa} and Sergio {Petralia} and Mathieu {Steijn}  and David L {Rigby} and C{\'e}sar {Hidalgo} },
  year={2018}
}


@article{youn2016scaling,
  title={Scaling and universality in urban economic diversification},
  author={Hyejin {Youn} and Lu{\'\i}s MA {Bettencourt} and Jos{\'e} {Lobo} and Deborah {Strumsky} and Horacio {Samaniego} and Geoffrey B {West} },
  journal={Journal of The Royal Society Interface},
  volume={13},
  number={114},
  pages={20150937},
  year={2016},
  publisher={The Royal Society}
}


@article{gomez2017explaining,
  title={Explaining the prevalence, scaling and variance of urban phenomena},
  author={Andres {Gomez-Lievano} and Oscar {Patterson-Lomba} and Ricardo {Hausmann} },
  journal={Nature Human Behaviour},
  volume={1},
  number={1},
  pages={0012},
  year={2017},
  publisher={Nature Publishing Group}
}


@article{bahar2014neighbors,
  title={Neighbors and the evolution of the comparative advantage of nations: Evidence of international knowledge diffusion?},
  author={Dany {Bahar} and Ricardo {Hausmann} and Cesar A {Hidalgo}},
  journal={Journal of International Economics},
  volume={92},
  number={1},
  pages={111--123},
  year={2014},
  publisher={Elsevier}
}


@article{valette2018migrants,
  title={Do migrants transfer productive knowledge back to their origin countries?},
  author={J{\'e}rome {Valette} },
  journal={The Journal of Development Studies},
  volume={54},
  number={9},
  pages={1637--1656},
  year={2018},
  publisher={Taylor \& Francis}
}


@book{thornthwaite1934internal,
  title={Internal migration in the {U}nited {S}tates},
  author={Charles Warren {Thornthwaite} and Helen Irene {Slentz}},
  number={1-3},
  series ={1},
  year={1934},
  publisher={University of Pennsylvania Press}
}

@article{tobler1995migration,
  title={Migration: {R}avenstein, {T}hornthwaite, and beyond},
  author={Waldo R {Tobler} },
  journal={Urban Geography},
  volume={16},
  number={4},
  pages={327--343},
  year={1995},
  publisher={Taylor \& Francis}
}

@article{tobler1978mathematical,
  title={A mathematical theory of migration},
  author={Waldo R {Tobler} },
  journal={Environment and Planning A},
  volume={10},
  number={11},
  pages={1223--1239},
  year={1978},
  publisher={SAGE Publications Sage UK: London, England}
}

@article{PushPullTobler,
  title={Push-pull migration laws},
  author={Guido {Dorigo} and Waldo R {Tobler}},
  journal={Annals of the Association of American Geographers},
  volume={73},
  number={1},
  pages={1--17},
  year={1983},
  publisher={Taylor \& Francis}
}


@article{mabogunje2002poverty,
  title={Poverty and environmental degradation: challenges within the global economy},
  author={Akin L {Mabogunje}},
  journal={Environment: Science and Policy for Sustainable Development},
  volume={44},
  number={1},
  pages={8--19},
  year={2002},
  publisher={Taylor \& Francis}
}


@article{mabogunje1995environmental,
  title={The environmental challenges in {S}ub-{S}aharan {A}frica},
  author={Akin L {Mabogunje}},
  journal={Environment: Science and Policy for Sustainable Development},
  volume={37},
  number={4},
  pages={4--10},
  year={1995},
  publisher={Taylor \& Francis}
}


@article{mabogunje1970systems,
  title={Systems approach to a theory of rural-urban migration},
  author={Akin L {Mabogunje}},
  journal={Geographical Analysis},
  volume={2},
  number={1},
  pages={1--18},
  year={1970},
  publisher={Wiley Online Library}
}


@article{LandDegradationMigrationSenegal,
author = {Diana {Hummel}},
title = {Climate change, land degradation and migration in {M}ali and {S}enegal – some policy implications},
journal = {Migration and Development},
volume = {5},
number = {2},
pages = {211-233},
year  = {2016},
publisher = {Routledge},
doi = {10.1080/21632324.2015.1022972},
}


@article{jara2018role,
  title={The role of industry-specific, occupation-specific, and location-specific knowledge in the growth and survival of new firms},
  author={C {Jara-Figueroa}  and Bogang {Jun} and Edward L {Glaeser} and Cesar A {Hidalgo} },
  journal={Proceedings of the National Academy of Sciences},
  volume={115},
  number={50},
  pages={12646--12653},
  year={2018},
  publisher={National Academy of Sciences}
}


@article{azose2016probabilistic,
  title={Probabilistic population projections with migration uncertainty},
  author={Jonathan J {Azose} and Hana {{\v{S}}ev{\v{c}}{\'\i}kov{\'a}}  and Adrian E {Raftery} },
  journal={Proceedings of the National Academy of Sciences},
  volume={113},
  number={23},
  pages={6460--6465},
  year={2016},
  publisher={National Academy of Sciences}
}

@article{ScalingMigrationRPC,
  title={Gravity and scaling laws of city to city migration},
  author={Rafael {Prieto-Curiel} and Luca {Pappalardo} and Lorenzo {Gabrielli} and Steven Richard {Bishop}},
  journal={PLOS ONE},
  volume={13},
  number={7},
  pages={e0199892},
  year={2018},
  publisher={Public Library of Science}
}

@article{wilson2016rapid,
  title={Rapid and near real-time assessments of population displacement using mobile phone data following disasters: the 2015 {N}epal Earthquake},
  author={Robin {Wilson} and Elisabeth {zu Erbach-Schoenberg} and Maximilian {Albert} and Daniel {Power} and Simon {Tudge} and Miguel {Gonzalez} and Sam {Guthrie} and Heather {Chamberlain} and Christopher {Brooks} and Christopher {Hughes} and others},
  journal={PLoS Currents},
  volume={8},
  year={2016},
  publisher={Public Library of Science}
}


@article{cinnamon2016evidence,
  title={Evidence and future potential of mobile phone data for disease disaster management},
  author={Jonathan {Cinnamon} and Sarah K {Jones} and W Neil {Adger}},
  journal={Geoforum},
  volume={75},
  pages={253--264},
  year={2016},
  publisher={Elsevier}
}

@article{shaw2016human,
  title={Human dynamics in the mobile and big data era},
  author={Shih-Lung {Shaw} and Ming-Hsiang {Tsou}  and Xinyue {Ye}},
  journal={International Journal of Geographical Information Science},
  volume={30},
  number={9},
  pages={1687--1693},
  year={2016},
  publisher={Taylor \& Francis}
}


@article{rubrichi2018comparison,
  title={A comparison of spatial-based targeted disease mitigation strategies using mobile phone data},
  author={Stefania {Rubrichi} and Zbigniew {Smoreda} and Mirco {Musolesi} },
  journal={EPJ Data Science},
  volume={7},
  number={1},
  pages={17},
  year={2018},
  publisher={Springer}
}

@article{najem2018debye,
  title={Debye--H{\"u}ckel theory for refugees’ migration},
  author={Sara  {Najem} and Ghaleb {Faour}},
  journal={EPJ Data Science},
  volume={7},
  number={1},
  pages={22},
  year={2018},
  publisher={SpringerOpen}
}

@article{salah2018data,
  title={Data for Refugees: The {D4R} Challenge on Mobility of {S}yrian Refugees in {T}urkey},
  author={Albert Ali  {Salah} and Alex {Pentland} and Bruno  {Lepri} and Emmanuel {Letouz{\'e}}, and Patrick {Vinck} and Yves-Alexandre {de Montjoye} and Xiaowen {Dong} and {\"O}zge {Da{\u{g}}delen} },
  journal={arXiv preprint arXiv:1807.00523},
  year={2018}
}


@article{conrad2018human,
  title={Human mobility and innovation spreading in ancient times: a stochastic agent-based simulation approach},
  author={Nata{\v{s}}a Djurdjevac  {Conrad} and Luzie  {Helfmann} and Johannes {Zonker} and Stefanie  {Winkelmann} and Christof {Sch{\"u}tte} },
  journal={EPJ Data Science},
  volume={7},
  number={1},
  pages={24},
  year={2018},
  publisher={Springer}
}


@article {SimonE7914,
	author = {Miranda {Simon} and Cassilde {Schwartz} and David {Hudson} and  Shane D. {Johnson}},
	title = {A data-driven computational model on the effects of immigration policies},
	volume = {115},
	number = {34},
	pages = {E7914--E7923},
	year = {2018},
	doi = {10.1073/pnas.1800373115},
	publisher = {National Academy of Sciences},
	issn = {0027-8424},
	URL = {http://www.pnas.org/content/115/34/E7914},
	eprint = {http://www.pnas.org/content/115/34/E7914.full.pdf},
	journal = {Proceedings of the National Academy of Sciences}
}


@article{blay2018validating,
  title={Validating the City Region Food System Approach: Enacting Inclusive, Transformational City Region Food Systems},
  author={Alison {Blay-Palmer} and Guido {Santini} and Marielle {Dubbeling} and Henk {Renting}  and Makiko {Taguchi} and Thierry {Giordano}},
  journal={Sustainability},
  volume={10},
  number={5},
  pages={1680},
  year={2018},
  publisher={Multidisciplinary Digital Publishing Institute}
}


@article{lee1966theory,
  title={A theory of migration},
  author={Everett S {Lee}},
  journal={Demography},
  volume={3},
  number={1},
  pages={47--57},
  year={1966},
  publisher={Springer}
}


@article{nelson2016economic,
  title={An economic geography of the {U}nited {S}tates: from commutes to megaregions},
  author={Garrett Dash {Nelson} and Alasdair {Rae}},
  journal={PLOS ONE},
  volume={11},
  number={11},
  pages={e0166083},
  year={2016},
  publisher={Public Library of Science}
}

@article{kung2014exploring,
  title={Exploring universal patterns in human home-work commuting from mobile phone data},
  author={Kevin S {Kung} and Kael {Greco} and Stanislav {Sobolevsky} and Carlo {Ratti} },
  journal={PLOS ONE},
  volume={9},
  number={6},
  pages={e96180},
  year={2014},
  publisher={Public Library of Science}
}

@article{vscepanovic2015mobile,
  title={Mobile phone call data as a regional socio-economic proxy indicator},
  author={Sanja  {{\v{S}}{\'c}epanovi{\'c}} and Igor {Mishkovski}  and Pan {Hui} and Jukka K {Nurminen} and Antti {Yl{\"a}-J{\"a}{\"a}ski}},
  journal={PLOS ONE},
  volume={10},
  number={4},
  pages={e0124160},
  year={2015},
  publisher={Public Library of Science}
}

@article{zufiria2018identifying,
  title={Identifying seasonal mobility profiles from anonymized and aggregated mobile phone data. {A}pplication in food security},
  author={Pedro J {Zufiria} and David {Pastor-Escuredo} and Luis {{\'U}beda-Medina} and Miguel A {Hernandez-Medina} and Iker {Barriales-Valbuena} and Alfredo J {Morales} and Damien C {Jacques} and Wilfred {Nkwambi} and M Bamba {Diop} and John {Quinn} and others},
  journal={PLOS ONE},
  volume={13},
  number={4},
  pages={e0195714},
  year={2018},
  publisher={Public Library of Science}
}

@article{battersby2018addressing,
  title={Addressing food security in {A}frican cities},
  author={Jane {Battersby} and Vanessa {Watson}},
  journal={Nature Sustainability},
  volume={1},
  number={4},
  pages={153},
  year={2018},
  publisher={Nature Publishing Group}
}

@article{vandercasteelen2018big,
  title={Big cities, small towns, and poor farmers: Evidence from {E}thiopia},
  author={Joachim {Vandercasteelen} and Seneshaw Temru {Beyene} and Bart {Minten} and Johan {Swinnen}},
  journal={World Development},
  volume={106},
  pages={393--406},
  year={2018},
  publisher={Elsevier}
}

@article{InternalClimateMigration,
  title={Groundswell : Preparing for Internal Climate Migration},
  author={Kanta Kumari {Rigaud} and Alex {de Sherbinin} and Bryan {Jones} and Jonas {Bergmann} and Viviane {Clement} and Kayly {Ober} and Jacob {Schewe} and Susana {Adamo} and Brent {McCusker} and Silke {Heuser} and Amelia {Midgley}},
  journal={World Bank Report},
  institution={World Bank},
  url = {https://openknowledge.worldbank.org/handle/10986/29461},
  address = {Washington, DC, USA},
  volume={2018},
  year={2018}
}


@article{anderson2003gravity,
  title={Gravity with gravitas: a solution to the border puzzle},
  author={James E {Anderson} and Eric {Van Wincoop}},
  journal={American Economic Review},
  volume={93},
  number={1},
  pages={170--192},
  year={2003}
}

@inproceedings{using2015, 
author={L. {Pappalardo} and D. {Pedreschi} and Z. {Smoreda} and F. {Giannotti}}, 
booktitle={2015 IEEE International Conference on Big Data (Big Data)}, 
title={Using Big Data to study the link between human mobility and socio-economic development}, 
year={2015}, 
pages={871--878}, 
doi={10.1109/BigData.2015.7363835}, 
month={Oct}
}


@book{TheoryOfWages,
  title={The theory of wages},
  author={John {Hicks} },
  year={1932},
  publisher={Macmillan},
address = {London, UK}
}


@article{AgriculturalEthiopia,
  title={How does population density influence agricultural intensification and productivity? Evidence from {E}thiopia},
  author={Anna Leigh {Josephson} and Jacob {Ricker-Gilbert} and Raymond JGM {Florax}},
  journal={Food Policy},
  volume={48},
  pages={142--152},
  year={2014},
  publisher={Elsevier}
}

@article{AgriculturalMalawi,
  title={The impact of increasing population density on {A}frican agriculture and livelihoods: The case of {M}alawi},
  author={Jacob {Ricker-Gilbert} and Charles {Jumbe} and Jordan {Chamberlin}},
  journal={Food Policy},
  volume={48},
  pages={114--128},
  year={2014}
}

@article{AgriculturalKenya,
  title={Effects of rising rural population density on smallholder agriculture in {K}enya},
  author={Milu {Muyanga} and Thomas S {Jayne}},
  journal={Food Policy},
  volume={48},
  pages={98--113},
  year={2014},
  publisher={Elsevier}
}

@article{AfricaLandFood,
  title={Smallholder income and land distribution in {A}frica: implications for poverty reduction strategies},
  author={Thomas S {Jayne} and Takashi {Yamano} and Michael T {Weber} and David {Tschirley} and Rui {Benfica} and Antony {Chapoto} and Ballard {Zulu}},
  journal={Food Policy},
  volume={28},
  number={3},
  pages={253--275},
  year={2003},
  publisher={Elsevier}
}

@article{AfricaLandPressure,
  title={Land pressures, the evolution of farming systems, and development strategies in {A}frica: A synthesis},
  author={Thomas S {Jayne} and Jordan {Chamberlin} and Derek D {Headey}},
  journal={Food Policy},
  volume={48},
  pages={1--17},
  year={2014},
  publisher={Elsevier}
}


@article{MigrationLaws1885,
  title={The laws of migration},
  author={Ernest George {Ravenstein}},
  journal={Journal of the Statistical Society of London},
  volume={48},
  number={2},
  pages={167--235},
  year={1885},
  publisher={JSTOR}
}


@article{MetropolisationEbrard,
  title={City size distributions and metropolisation},
  author={Denise {Pumain} and Fran{\c{c}}ois {Moriconi-Ebrard}},
  journal={Geojournal},
  volume={43},
  number={4},
  pages={307--314},
  year={1997},
  publisher={Springer}
}

@article{100CitiesEbrard,
  title={Les 100 plus grandes villes du monde},
  author={Fran{\c{c}}ois {Moriconi-Ebrard}},
  journal={Economie et Statistique},
  volume={245},
  number={1},
  pages={7--18},
  year={1991},
  publisher={Pers{\'e}e-Portail des revues scientifiques en SHS}
}

@article{SpainAndItalyMigration,
author = {Luis Eduardo {Guarnizo} and Ali R {Chaudhary} and Ninna Nyberg {Sørensen}},
title = {Migrants' transnational political engagement in {S}pain and {I}taly},
journal = {Migration Studies},
volume = {},
number = {},
pages = {mnx061},
year = {2017},
doi = {10.1093/migration/mnx061},
URL = { + http://dx.doi.org/10.1093/migration/mnx061},
eprint = {/oup/backfile/content_public/journal/migration/pap/10.1093_migration_mnx061/1/mnx061.pdf}
}

@article{wesolowski2013use,
  title={The use of census migration data to approximate human movement patterns across temporal scales},
  author={Amy {Wesolowski} and Caroline O {Buckee} and Deepa K {Pindolia} and Nathan {Eagle} and David L {Smith} and Andres J {Garcia} and Andrew J {Tatem}},
  journal={PLOS ONE},
  volume={8},
  number={1},
  pages={e52971},
  year={2013},
  publisher={Public Library of Science}
}

@article{cohen2008international,
  title={International migration beyond gravity: A statistical model for use in population projections},
  author={Joel E {Cohen} and Marta {Roig} and Daniel C {Reuman} and Cai {GoGwilt} },
  journal={Proceedings of the National Academy of Sciences},
  volume={105},
  number={40},
  pages={15269--15274},
  year={2008},
  publisher={National Academy of Sciences}
}

@article{konseiga2006household,
  title={Household migration decisions as survival strategy: The case of {B}urkina {F}aso},
  author={Adama {Konseiga}},
  journal={Journal of African Economies},
  volume={16},
  number={2},
  pages={198--233},
  year={2006},
  publisher={Oxford University Press}
}

@article{henry2003modelling,
  title={Modelling inter-provincial migration in {B}urkina {F}aso, {W}est {A}frica: the role of socio-demographic and environmental factors},
  author={Sabine {Henry} and Paul {Boyle} and Eric F {Lambin}},
  journal={Applied Geography},
  volume={23},
  number={2},
  pages={115--136},
  year={2003},
  publisher={Elsevier}
}

@article{abel2014quantifying,
  title={Quantifying global international migration flows},
  author={Guy J  {Abel} and Nikola {Sander}},
  journal={Science},
  volume={343},
  number={6178},
  pages={1520--1522},
  year={2014},
  publisher={American Association for the Advancement of Science}
}


@article{ebadi2017food,
  title={Food Security and International Migration: A comparative study of {A}sia, {M}iddle {E}ast/{N}orth {A}frica, {L}atin {A}merica/{C}aribbean and {S}ub-{S}aharan {A}frica},
  author={Narges {Ebadi} and Davod {Ahmadi} and Kate {Sinclair} and Hugo {Melgar-Quinonez}},
  journal={The FASEB Journal},
  volume={31},
  number={1 Supplement},
  pages={791--10},
  year={2017},
  publisher={FASEB}
}


@article{de2014role,
  title={The role of rural--urban migration in the structural transformation of {S}ub-{S}aharan {A}frica},
  author={Alan {De Brauw} and Valerie {Mueller} and Hak Lim {Lee}},
  journal={World Development},
  volume={63},
  pages={33--42},
  year={2014},
  publisher={Elsevier}
}

@article{garcia2015modeling,
  title={Modeling internal migration flows in {S}ub-{S}aharan {A}frica using census microdata},
  author={Andres J {Garcia} and Deepa K {Pindolia} and Kenneth K {Lopiano} and Andrew J {Tatem} },
  journal={Migration Studies},
  volume={3},
  number={1},
  pages={89--110},
  year={2015},
  publisher={Oxford University Press}
}


@article{dorosh2010crop,
  title={Crop production and road connectivity in {S}ub-{S}aharan {A}frica: a spatial analysis},
  author={Paul {Dorosh} and Hyoung Gun {Wang} and Liang {You} and Emily {Schmidt}},
  journal={The World Bank Africa Region},
  institution={World Bank},
  address = {Washington, DC, USA},
  year={2010}
}


@article{lambert2006food,
  title={Food industry investment flows: implications for rural development},
  author={Dayton M {Lambert} and Kevin T {McNamara} and Megan I {Garrett}},
  journal={The Review of Regional Studies},
  volume={36},
  number={2},
  pages={140},
  year={2006},
  publisher={Southern Regional Science Association}
}


@article{chamberlin2013unpacking,
  title={Unpacking the meaning of ‘market access’: evidence from rural {K}enya},
  author={Jordan {Chamberlin} and TS {Jayne}},
  journal={World Development},
  volume={41},
  pages={245--264},
  year={2013},
  publisher={Elsevier}
}


@book{Africapolis,
  title={{West African Studies Urbanisation Dynamics in West Africa 1950--2010 Africapolis I, 2015 Update: Africapolis I, 2015 Update}},
  author={Fran{\c{c}}ois {Moriconi-Ebrard} and Dominique {Harre} and Philipp {Heinrigs}},
  year={2016},
  publisher={OECD Publishing},
  address = {Paris, France}
}

@book{WorldMigrationReport2015,
  title={World Migration Report 2015},
  author={June JH {Lee} and Jill {Helke} and Frank {Laczko} },
  year={2015},
  publisher={International Organization for Migration},
  address = {Geneva, Switzerland},
}


@book{BoserupTheory,
  title={The conditions of agricultural growth: The economics of agrarian change under population pressure},
  author={Ester {Boserup}},
  year={1965},
  publisher={Transaction Publishers}
}


@article{AgriIntensificationAfrica,
title = "Agricultural intensification: The status in six {A}frican countries",
author = "Hans P. {Binswanger-Mkhize} and Sara {Savastano}",
journal = "Food Policy",
volume = "67",
number = "",
pages = "26 - 40",
year = "2017",
note = "Agriculture in Africa – Telling Myths from Facts",
issn = "0306-9192",
doi = "http://dx.doi.org/10.1016/j.foodpol.2016.09.021",
url = "http://www.sciencedirect.com/science/article/pii/S0306919216303906",


}


@article{MapFoodEconomyWesenbeeck,
  title={{Mapping the Food Economy in Sub-Saharan Africa}},
  author={Lia {van Wesenbeeck}},
  journal={Digging Deeper: Inside Africa’s Agricultural, Food and Nutrition Dynamics},
  pages={19},
  year={2014},
  publisher={BRILL}
}

@article{WorldBankMigration,
  title={Global Monitoring Report 2015/2016: Development Goals in an Era of Demographic Change},
  author={{World Bank; International Monetary Fund}},
  journal={Global Monitoring Report},
  institution={World Bank},
  address = {Washington, DC, USA},
  volume={2016},
  year={2015}
}

@article{nathan2014wider,
author="Max {Nathan}",
title="The wider economic impacts of high-skilled migrants: a survey of the literature for receiving countries",
journal="IZA Journal of Migration",
year="2014",
volume="3",
number="1",
pages="4",
issn="2193-9039",
doi="10.1186/2193-9039-3-4",
url="http://dx.doi.org/10.1186/2193-9039-3-4"
}


@article{benach2011migration,
  title={Migration and ``low-skilled'' workers in destination countries},
  author={Joan {Benach} and Carles {Muntaner} and Carlos {Delclos} and Mar{\'\i}a {Men{\'e}ndez} and Charlene {Ronquillo}},
  journal={PLoS Med},
  volume={8},
  number={6},
  pages={e1001043},
  year={2011},
  publisher={Public Library of Science}
}

@inproceedings{rinzivillo2014purpose, 
    author={S. {Rinzivillo} and L. {Gabrielli} and M. {Nanni} and L. {Pappalardo} and D. {Pedreschi} and F. {Giannotti}}, 
    booktitle={2014 International Conference on Data Science and Advanced Analytics (DSAA)}, 
    title={The purpose of motion: Learning activities from Individual Mobility Networks}, 
    year={2014}, 
    pages={312-318}, 
    doi={10.1109/DSAA.2014.7058090}, 
    month={Oct},
}

@article{pappalardo2015returners,
	Author = {Luca {Pappalardo} and Filippo {Simini} and Salvatore {Rinzivillo}  and Dino {Pedreschi} and Fosca {Giannotti} and Albert-L{\'a}szl{\'o} {Barab{\'a}si} },
	Date = {2015/09/08/online},
	Date-Added = {2017-05-23 18:13:55 +0000},
	Date-Modified = {2017-05-23 18:13:55 +0000},
	Day = {08},
	Journal = {Nature Communications},
	L3 = {10.1038/ncomms9166; https://www.nature.com/articles/ncomms9166#supplementary-information},
	M3 = {Article},
	Month = {09},
	Pages = {8166 EP  -},
	Publisher = {The Author(s) SN  -},
	Title = {Returners and explorers dichotomy in human mobility},
	Ty = {JOUR},
	Url = {http://dx.doi.org/10.1038/ncomms9166},
	Volume = {6},
	Year = {2015},
	Bdsk-Url-1 = {http://dx.doi.org/10.1038/ncomms9166}}


@article{dustmann2008labour,
    author = { Christian {Dustmann} and Albrecht {Glitz} and Tommaso {Frattini}},
    title = {The labour market impact of immigration},
    journal = {Oxford Review of Economic Policy},
    volume = {24},
    number = {3},
    pages = {477},
    year = {2008},
    doi = {10.1093/oxrep/grn024},
    URL = { + http://dx.doi.org/10.1093/oxrep/grn024},
    eprint = {/oup/backfile/content_public/journal/oxrep/24/3/10.1093/oxrep/grn024/2/grn024.pdf}
}


@article{taylor2016economic,
author = {J. Edward {Taylor} and Mateusz J. {Filipski} and Mohamad {Alloush} and Anubhab {Gupta} and Ruben Irvin {Rojas Valdes} and Ernesto {Gonzalez-Estrada}}, 
title = {Economic impact of refugees},
volume = {113}, 
number = {27}, 
pages = {7449-7453}, 
year = {2016}, 
doi = {10.1073/pnas.1604566113}, 
URL = {http://www.pnas.org/content/113/27/7449.abstract}, 
eprint = {http://www.pnas.org/content/113/27/7449.full.pdf}, 
journal = {Proceedings of the National Academy of Sciences} 
}


@book{BookClimateChangeMigration,
  title={Migration, environment and climate change: Assessing the evidence},
  author={Frank {Laczko} and Christine {Aghazarm} and others},
  year={2009},
  publisher={International Organization for Migration Geneva},
  address = {Geneva, Switzerland}
}

@article{ClimateChangeMigration,
  title={Climate change-induced migration and violent conflict},
  author={Rafael {Reuveny}},
  journal={Political Geography},
  volume={26},
  number={6},
  pages={656--673},
  year={2007},
  publisher={Elsevier}
}

@article{DisasterMigrationBangladesh,
  title={Evidence against disaster-induced migration: the 2004 tornado in north-central {B}angladesh},
  author={Bimal Kanti {Paul}},
  journal={Disasters},
  volume={29},
  number={4},
  pages={370--385},
  year={2005},
  publisher={Wiley Online Library}
}

@article{MigrationHurricaneKatrina,
  title={Social vulnerability and migration in the wake of disaster: the case of Hurricanes {K}atrina and {R}ita},
  author={Candice A {Myers} and Tim {Slack} and Joachim {Singelmann}},
  journal={Population and Environment},
  volume={29},
  number={6},
  pages={271--291},
  year={2008},
  publisher={Springer}
}

@book{TheoriesOfMigration,
  title={Theories of migration},
  author={Robin {Cohen}},
  year={1996},
  publisher={Edward Elgar Publishing},
  address ={Cheltenham, UK}
}

@article{LaborMigration,
  title={A model of labor migration and urban unemployment in less developed countries},
  author={Michael P {Todaro}},
  journal={The American Economic Review},
  volume={59},
  number={1},
  pages={138--148},
  year={1969},
  publisher={JSTOR}
}

@article{MigrationAndUnemployment,
  title={Migration, unemployment and development: a two-sector analysis},
  author={John R {Harris} and Michael P {Todaro}},
  journal={The American Economic Review},
  volume={60},
  number={1},
  pages={126--142},
  year={1970},
  publisher={JSTOR}
}

@article{CostMigration,
  title={The costs and returns of human migration},
  author={Larry A {Sjaastad} },
  journal={Journal of Political Economy},
  volume={70},
  number={5, Part 2},
  pages={80--93},
  year={1962},
  publisher={The University of Chicago Press}
}


@book{ConflictMigrationSaharanAfrica,
  title={Conflict, disasters and no jobs: Reasons for international migration from Sub-Saharan Africa},
  author={Wim {Naude}},
  series={1},
  number={85},
  year={2008},
   address ={Helsinki, Finland},
  publisher={UNU-WIDER}
}

@article{MigrationConflictColombia,
  title={Civil conflict and forced migration: The micro determinants and welfare losses of displacement in {C}olombia},
  author={Ana Mar{\'\i}a {Ib{\'a}{\~n}ez} and Carlos Eduardo {V{\'e}lez}},
  journal={World Development},
  volume={36},
  number={4},
  pages={659--676},
  year={2008},
  publisher={Elsevier}
}

@misc{RootExodus,
  author       = {WFP}, 
  title        = {At the root of exodus: Food security, conflict and international migration},
  howpublished = {World Food Programme},
  month        = 5,
  year         = 2017
}


@article{FiniteMobility,
  title={A finite model of mobility},
  author={Neil W {Henry} and Robert {McGinnis} and Heinrich W {Tegtmeyer}},
  journal={The Journal of Mathematical Sociology},
  volume={1},
  number={1},
  pages={107--118},
  year={1971},
  publisher={Taylor \& Francis}
}

@article{CummulativeInertiaModelMigration,
  title={A stochastic model of social mobility},
  author={Robert {McGinnis}},
  journal={American Sociological Review},
  pages={712--722},
  year={1968},
  publisher={JSTOR}
}

@article{MigrationStochastic,
  title={The duration of residence approach to a dynamic stochastic model of internal migration: a test of the axiom of cumulative inertia},
  author={George C {Myers} and Robert {McGinnis} and George {Masnick} },
  journal={Eugenics {Q}uarterly},
  volume={14},
  number={2},
  pages={121--126},
  year={1967},
  publisher={Taylor \& Francis}
}

@article {RepeatMigrationMarkov,
author = {Amelie F. {Constant} and Klaus F. {Zimmermann} },
title = {The Dynamics of Repeat Migration: A {M}arkov Chain Analysis},
journal = {International Migration Review},
volume = {46},
number = {2},
publisher = {Blackwell Publishing Ltd},
issn = {1747-7379},
url = {http://dx.doi.org/10.1111/j.1747-7379.2012.00890.x},
doi = {10.1111/j.1747-7379.2012.00890.x},
pages = {362--388},
year = {2012},
}


@article{MarkovMigration,
  title={Markov processes and economic analysis: the case of migration},
  author={Allen C {Kelley} and Leonard W {Weiss} },
  journal={Econometrica: Journal of Econometric Society},
  pages={280--297},
  year={1969},
  publisher={JSTOR}
}


@article{UNMigration,
  title={Trends in International Migrant Stock: Migrants by Destination and Origin},
  author={{United Nations Department of Economic and Social Affairs (DESA)}},
  journal={United Nations database, POP/DB/MIG/Stock/Rev.2015},
  url = {http://www.un.org/en/development/desa/population/migration/data/estimates2/estimates15.shtml},
  volume={2015},
  year={2015}
}


@techreport{SecodaryCitiesAfrica,
  title={Cities and Spatial Interactions in {W}est {A}frica},
  author={Rafael {Prieto-Curiel} and Philipp {Heinrigs} and Inhoi {Heo}},
  year={2017},
  institution={OECD Publishing}
}

@article{OECDMigration,
  title={West African Mobility and Migration Policies of {OECD} Countries},
  author={Donata {Gnisci}},
  journal={Paris, Organisation for Economic Cooperation and Development, Sahel and West Africa Club},
  year={2008}
}

@article{DistanceOnMigration,
  title={Interpreting the effect of distance on migration},
  author={Aba {Schwartz}},
  journal={Journal of Political Economy},
  volume={81},
  number={5},
  pages={1153--1169},
  year={1973},
  publisher={The University of Chicago Press}
}

@article{partridge2008lost,
  title={Lost in space: population growth in the American hinterlands and small cities},
  author={Mark D {Partridge}  and Dan S {Rickman} and Kamar {Ali}  and M Rose {Olfert} },
  journal={Journal of Economic Geography},
  pages={lbn038},
  year={2008},
  publisher={Oxford Univ Press}
}

@article{partridge2008distance,
  title={Distance from urban agglomeration economies and rural poverty},
  author={Mark D {Partridge}  and Dan S {Rickman} },
  journal={Journal of Regional Science},
  volume={48},
  number={2},
  pages={285--310},
  year={2008},
  publisher={Wiley Online Library}
}


@article{FGTin2010,
title="The Foster--Greer--Thorbecke (FGT) poverty measures: 25 years later",
  author={James {Foster} and Joel {Greer} and Erik {Thorbecke} },
journal="The Journal of Economic Inequality",
year="2010",
volume="8",
number="4",
pages="491--524",
issn="1573-8701",
doi="10.1007/s10888-010-9136-1",
url="http://dx.doi.org/10.1007/s10888-010-9136-1"
}


@TechReport{AgribusinessBrazil,
  author={Maria Cristina {Furtuoso} Ortiz  and Joaquim José {Guilhoto} Martins},
  title={{Estimating and measuring the agribusiness GDP: an application to the Brazilian economy, 1994 to 2000}},
  year=2003,
  institution={University Library of Munich, Germany},
  type={MPRA Paper},
  url={https://ideas.repec.org/p/pra/mprapa/54567.html},
  number={54567},
 
}

@book{MaliPoverty,
  title={Geography of poverty in Mali},
  author={Assa {Doumbia-Gakou} M. Vinima {Traore} and others },
  publisher = {The World Bank},
  year = {2015},
  address = {},
  edition   = {},  
}


@article{FoodshedsTwoAfricanCities,
  title={Foodsheds and City Region Food Systems in Two {W}est {A}frican Cities},
  author={Hanna {Karg} and Pay {Drechsel}  and Edmund K {Akoto-Danso}  and R{\"u}diger {Glaser} and George {Nyarko}  and Andreas {Buerkert} },
  journal={Sustainability},
  volume={8},
  number={12},
  pages={1175},
  year={2016},
  publisher={Multidisciplinary Digital Publishing Institute}
}

@article{FGTPovertyIndex,
  title={A class of decomposable poverty measures},
  author={James {Foster} and Joel {Greer} and Erik {Thorbecke} },
  journal={Econometrica: Journal of the Econometric Society},
  pages={761--766},
  year={1984},
  publisher={JSTOR}
}


@book{SecondaryTownsWorldBank,
author = {Luc {Christiaensen}},
title = {Secondary Towns and Poverty Reduction: Refocusing the Urbanization Agenda},
publisher = {The World Bank},
year = {2016},
doi = {10.1596/1813-9450-7895},
address = {},
edition   = {},
URL = {http://elibrary.worldbank.org/doi/abs/10.1596/1813-9450-7895},
eprint = {http://elibrary.worldbank.org/doi/pdf/10.1596/1813-9450-7895}
}


@article{BarabasiMigration,
  title={A universal model for mobility and migration patterns},
  author={Filippo {Simini} and Marta C {Gonz{\'a}lez} and Amos {Maritan} and Albert-L{\'a}szl{\'o} {Barab{\'a}si} },
  journal={Nature},
  volume={484},
  number={7392},
  pages={96--100},
  year={2012},
  publisher={Nature Publishing Group}
}

@techreport{Gravity,
  title={The gravity model},
  author={James E {Anderson}},
  year={2010},
  institution={National Bureau of Economic Research}
}

@article{NorthAmericaMigration,
  title={A gravity model analysis of international migration to {N}orth {A}merica},
  author={David {Karemera} and Victor Iwuagwu {Oguledo}  and Bobby {Davis} },
  journal={Applied Economics},
  volume={32},
  number={13},
  pages={1745--1755},
  year={2000},
  publisher={Taylor \& Francis}
}

@article{GravityPanelData,
  title={Estimating the gravity model without gravity using panel data},
  author={Joakim {Westerlund} and Fredrik {Wilhelmsson} },
  journal={Applied Economics},
  volume={43},
  number={6},
  pages={641--649},
  year={2011},
  publisher={Taylor \& Francis}
}

@article{ZIPMigration,
  title={On the specification of the gravity model of trade: zeros, excess zeros and zero-inflated estimation},
  author={Martijn {Burger} and Frank {Van Oort} and Gert-Jan {Linders}},
  journal={Spatial Economic Analysis},
  volume={4},
  number={2},
  pages={167--190},
  year={2009},
  publisher={Taylor \& Francis}
}


@article{GravityModel,
  title={A gravity model of immigration},
  author={Joshua J {Lewer} and Hendrik {Van den Berg}},
  journal={Economics Letters},
  volume={99},
  number={1},
  pages={164--167},
  year={2008},
  publisher={Elsevier}
}

@article{SecondaryCitiesRoberts,
  title={The system of secondary cities: The neglected drivers of urbanising economies},
  author={Brian Herbert {Roberts} and Rene Peter {Hohmann}},
  journal={CIVIS Sharing Knowledge and Learning from Cities},
  volume={7},
  year={2014}
}


@article{GrowthBettencourt,
  title={Growth, innovation, scaling, and the pace of life in cities},
  author={Lu{\'\i}s MA {Bettencourt}  and Jos{\'e} {Lobo}  and Dirk {Helbing}  and Christian {K{\"u}hnert} and Geoffrey B {West} },
  journal={Proceedings of the National Academy of Sciences},
  volume={104},
  number={17},
  pages={7301--7306},
  year={2007},
  publisher={National Academy of Sciences}
}


@misc{GWestNYTimes,
  title={A Physicist Solves the City},
  author={Geoffrey West},
  journal={The New York Times Magazine},
  volume={1},
  number={1},
  pages={1},
  howpublished = "\url{http://www.nytimes.com/2010/12/19/magazine/19Urban_West-t.html?_r=0}",
  year={2010},
  publisher={The New York Times Magazine}
}

@article{CrimeAndUrbanFlight,
  title={Crime, urban flight, and the consequences for cities},
  author={Julie Berry {Cullen}  and Steven D {Levitt} },
  journal={Review of Economics and Statistics},
  volume={81},
  number={2},
  pages={159--169},
  year={1999},
  publisher={MIT Press}
}

@article{ChangingDemographicRegime,
  title={A changing demographic regime and evolving poly centric urban regions: Consequences for the size, composition and distribution of city populations},
  author={Anthony G {Champion} },
  journal={Urban Studies},
  volume={38},
  number={4},
  pages={657--677},
  year={2001},
  publisher={SAGE Publications}
}

@article{ScalingInteractions,
  title={The scaling of human interactions with city size},
  author={Markus {Schl{\"a}pfer}  and Lu{\'\i}s MA {Bettencourt}  and S{\'e}bastian {Grauwin}  and Mathias {Raschke}  and Rob {Claxton}  and Zbigniew {Smoreda}  and Geoffrey B {West}  and Carlo {Ratti} },
  journal={Journal of the Royal Society Interface},
  volume={11},
  number={98},
  pages={20130789},
  year={2014},
  publisher={The Royal Society}
}

@article{RevealingCentrality,
  title={Revealing centrality in the spatial structure of cities from human activity patterns},
  author={Chen {Zhong} and Markus {Schl{\"a}pfer} and Stefan M{\"u}ller {Arisona}  and  Michael {Batty} and Carlo {Ratti}  and Gerhard {Schmitt} },
  journal={Urban Studies},
  pages={0042098015601599},
  year={2015},
  publisher={SAGE Publications}
}


@article{LimitsToGrowth,
  title={The limits to growth},
  author={Donella H {Meadows}  and Dennis L {Meadows}  and Jorgen {Randers}  and William W {Behrens} },
  journal={New York},
  volume={102},
  year={1972}
}


@article{LinardPopulationPatterns,
  title={Population distribution, settlement patterns and accessibility across {A}frica in 2010},
  author={Catherine {Linard}  and Marius {Gilbert} and Robert W {Snow}  and Abdisalan M  {Noor}  and Andrew J {Tatem} },
  journal={PLOS ONE},
  volume={7},
  number={2},
  pages={e31743},
  year={2012},
  publisher={Public Library of Science}
}


@article{LinardChildrenWomen,
  title={Millennium development health metrics: where do {A}frica’s children and women of childbearing age live?},
  author={Andrew J {Tatem}  and Andres J {Garcia}  and Robert W {Snow}  and Abdisalan M {Noor}  and Andrea E {Gaughan}  and Marius {Gilbert}  and Catherine {Linard} },
  journal={Population Health Metrics},
  volume={11},
  number={1},
  pages={1},
  year={2013},
  publisher={BioMed Central}
}

@article{LinardModelAfricaPatterns,
  title={Modelling spatial patterns of urban growth in {A}frica},
  author={Catherine {Linard}  and Andrew J {Tatem} and Marius {Gilbert}   },
  journal={Applied Geography},
  volume={44},
  pages={23--32},
  year={2013},
  publisher={Elsevier}
}


@article{LinardPopulationDistributionModel,
  title={Assessing the use of global land cover data for guiding large area population distribution modelling},
  author={Catherine {Linard}  and Marius {Gilbert}  and Andrew J {Tatem} },
  journal={GeoJournal},
  volume={76},
  number={5},
  pages={525--538},
  year={2011},
  publisher={Springer}
}


@article{Voronoi,
  title={Voronoi diagrams and {D}elaunay triangulations},
  author={Steven {Fortune} },
  journal={Computing in Euclidean geometry},
  volume={1},
  pages={193--233},
  year={1992}
}

@article{50000Criteria,
  title={Population distribution, settlement patterns and accessibility across {A}frica in 2010},
  author={Catherine {Linard} and Marius {Gilbert} and Robert W {Snow} and Abdisalan M {Noor} and Andrew J {Tatem} },
  journal={PLOS ONE},
  volume={7},
  number={2},
  pages={e31743},
  year={2012},
  publisher={Public Library of Science}
}

@book{jackson2019human,
  title={The Human Network: How we’re connected and why it matters},
  author={Jackson, Matthew O},
  year={2019},
  address = {London, UK},
  publisher={Atlantic Books}
}

@article{hitsch2010makes,
  title={What makes you click?—Mate preferences in online dating},
  author={Hitsch, G{\"u}nter J and Horta{\c{c}}su, Ali and Ariely, Dan},
  journal={Quantitative Marketing and Economics},
  volume={8},
  pages={393--427},
  year={2010},
  publisher={Springer}
}

@incollection{tajfel2004social,
  title={The social identity theory of intergroup behavior},
  author={Tajfel, Henri and Turner, John C},
  booktitle={Political psychology},
  pages={276--293},
address = {Boston, USA},
  year={2004},
  publisher={Psychology Press}
}


\end{filecontents}
