# Supplementary material for: The diaspora model for human migration
Source: PNAS Nexus. 2024 May 21;3(5):pgae178. doi: 10.1093/pnasnexus/pgae178 (PMC11107377; doi:10.1093/pnasnexus/pgae178)
Supplement: pgae178_Supplementary_Data [file pgae178_supplementary_data.zip › PNASNEXUS-PNASNEXUS-2023-01187RR-s10.sty]

%%% PNAS Supporting Information style file
%%% For use with pnas-new.cls
\NeedsTeXFormat{LaTeX2e}
\ProvidesPackage{pnassupportinginfo}[2022/07/12 v1.7 PNAS supporting information style]

%% Set whether the abstract is set into the first column
\setboolean{shortarticle}{true} 
% true = set into first column
% false = spans page width

%% Remove "DRAFT" watermark
\setboolean{displaywatermark}{false}

%% v1.5: new SI format is single column
\onecolumn

%% Set colors
\definecolor{color2}{RGB}{130,0,0} % color

%% keep the value of author for the footer
\RequirePackage{authoraftertitle}

\RequirePackage{totcount,xpatch}
\regtotcounter{section}
\regtotcounter{figure}
\regtotcounter{table}
\regtotcounter{NAT@ctr}  %% thanks to natbib
\renewcommand{\thetable}{S\arabic{table}}
\renewcommand{\thefigure}{S\arabic{figure}}

%% v1.5: New counters
\newtotcounter{movie}
\newtotcounter{dataset}
\renewcommand{\themovie}{S\arabic{movie}}
\renewcommand{\thedataset}{S\arabic{dataset}}
\newtotcounter{SItext}
\newcommand{\SItext}{%
  \section*{Supporting Information Text}
  \stepcounter{SItext}
}

% v1.7: Change all "Supplementary" to "Supporting"
\newcommand{\instructionspage}{%
\pagenumbering{gobble}
\thispagestyle{empty}
{\noindent\Huge\sffamily\bfseries PNAS Template for
Supporting Information\par}

\bigskip

\noindent This PNAS template for Supporting Information (SI) may be used to organize your supporting material. \textbf{Once formatted, this first page should be deleted by removing the \texttt{\textbackslash instructionspage} command.} The template is intended to provide a clearly organized PDF file that will ensure readers can easily navigate to sections or specific figures and tables. Movie files or large datasets can be presented as separate files. Further information is available in the \href{https://www.pnas.org/authors/submitting-your-manuscript}{PNAS Author Center}. 

\section*{Using the template}

Specify the title, author list, and corresponding authors with the \texttt{\textbackslash title}, \texttt{\textbackslash author} and \texttt{\textbackslash correspondingauthor} commands. The cover page will be automatically generated with the relevant description of the SI, by the \texttt{\textbackslash maketitle} command.


Figures should be placed on separate pages with legends set immediately below each figure. Table titles should be set immediately above each table. Note that tables extending beyond the width of the page can be included in the PDF or provided as separate dataset files. Oversized/nonstandard page sizes are accepted as part of your SI Appendix file.

References cited in the SI text should be included in a separate reference list at the end of this SI file: \cite{varga2016multilingual} and \cite{olsen1992optimal}.

Supporting information for Brief Reports is limited to extended methods, essential supporting datasets, and videos (no additional tables or figures). Supporting figures and tables are not allowed for Brief Reports.

\section*{Submitting SI}

Delete this first page by removing the \texttt{\textbackslash instructionspage} command, and then save your completed SI file as a PDF for submission. Further submission instructions are available \href{https://www.pnas.org/page/authors/submission\#preparation}{here}.
\clearpage
\pagenumbering{arabic}
}

%% v1.5: new title page format
\renewcommand{\Authfont}{\sffamily\bfseries}
\renewcommand{\@maketitle}{%
  \begin{center}
 \includegraphics[width=9.95cm]{PNAS Nexus/pnasnexus-logo-primary-color.jpg}
  \end{center}
  \vskip45pt
  \begingroup
  \raggedright
  {\Huge\sffamily\bfseries Supporting Information for\par}
  \bigskip
  {\LARGE\sffamily\bfseries\@title\par}
  \bigskip
  {\@author\par\bigskip\@correspondingauthor\par}
  \endgroup
  \bigskip
  \section*{This PDF file includes:}
  \ifnum\numexpr\totvalue{SItext}+\totvalue{figure}+\totvalue{table}+\totvalue{movie}+\totvalue{dataset}+\totvalue{NAT@ctr}\relax > 0
    \begin{list}{}{%
    \setlength\leftmargin{2em}%
    \setlength\itemsep{0pt}%
    \setlength\parsep{0pt}}
    %% Check if there is some SI text
    \ifnum\totvalue{SItext}>0
      \item Supporting text
    \fi
    %% Total # of figures
    \ifnum\totvalue{figure}>0
      \item
      \ifnum\totvalue{figure}=1
       Fig.~S1 %(not allowed for Brief Reports)
      \else
      Figs.~S1 to S\total{figure} %(not allowed for Brief Reports)
       \fi
    \fi
    %% Total # of tables
    \ifnum\totvalue{table}>0
      \item
      \ifnum\totvalue{table}=1
     Table S1 %(not allowed for Brief Reports)
      \else
      Tables S1 to S\total{table} %(not allowed for Brief Reports)
       \fi
     \fi
    %%% Total # of movies
    \ifnum\totvalue{movie}>0
      \item
      \ifnum\totvalue{movie}=1
      Legend for Movie S1
      \else
      Legends for Movies S1 to S\total{movie}
      \fi
    \fi
    %%% Total # of datasets
    \ifnum\totvalue{dataset}>0
      \item
      \ifnum\totvalue{dataset}=1
      Legend for Dataset S1
      \else
      Legends for Dataset S1 to S\total{dataset}
      \fi
    \fi
    %%% Whether there's a references section
    \ifnum\totvalue{NAT@ctr}>0
      \item SI References
    \fi
  \end{list}
  \fi
%  
  \ifnum\numexpr\totvalue{movie}+\totvalue{dataset}\relax > 0
  \section*{Other supporting materials for this manuscript include the following: }
  \begin{list}{}{%
  \setlength\leftmargin{2em}%
  \setlength\itemsep{0pt}%
  \setlength\parsep{0pt}}
  %%% Total # of movies
  \ifnum\totvalue{movie}>0
    \item
    \ifnum\totvalue{movie}=1
    Movie S1
    \else
    Movies S1 to S\total{movie}
    \fi
  \fi
  %%% Total # of datasets
  \ifnum\totvalue{dataset}>0
    \item
    \ifnum\totvalue{dataset}=1
    Dataset S1
    \else
    Datasets S1 to S\total{dataset}
    \fi
  \fi
  \end{list}
  \fi
  \clearpage
}

\additionalelement{}
\appto{\maketitle}{\thispagestyle{fancy}}

\fancyfoot[RO,LE]{\bfseries\sffamily\thepage\space of \pageref{LastPage}}
\fancyfoot[LO,RE]{\bfseries\sffamily\MyAuthor\space}

%% v1.5: Reset reference list settings
\renewcommand{\bibsection}{\section*{\refname}}
\renewcommand{\bibfont}{}

%% v1.5: Force floats to each occupy one page
\RequirePackage{float}
\RequirePackage{placeins}
\floatplacement{figure}{p}
\floatplacement{table}{p}
\renewcommand{\floatpagefraction}{.001}
\setlength{\@fpsep}{\textheight}

%% v1.5 Typeset Movie and Dataset legends
\newcommand{\movie}[1]{%
  \refstepcounter{movie}%
  \noindent\textbf{Movie \themovie.\space#1}\par\bigskip
}

\newcommand{\dataset}[2]{%
  \refstepcounter{dataset}%
  \noindent\textbf{SI Dataset \thedataset\space(\nolinkurl{#1})}\par #2\par\bigskip
}

\endinput
